# Supplementary material for: 2-Amino-5-methyl­pyridinium 4-carb­oxy­butano­ate
Source: Acta Crystallogr Sect E Struct Rep Online. 2010 Jun 26;66(Pt 7):o1841–2. doi: 10.1107/S1600536810024451 (PMC3006734; doi:10.1107/S1600536810024451)
Supplement: Supplementary file 2 [file e-66-o1841-Isup2.hkl]

#
# h,k,l, Fc-squared, Fo-squared, sigma(Fo-squared) and status flag
#
data_I
_shelx_title ' h52m in P2(1)2(1)2(1) (100K)'
_shelx_refln_list_code          4
_shelx_F_calc_maximum      109.04
_exptl_crystal_F_000       512.00
_reflns_d_resolution_high  0.7091
 
loop_
 _symmetry_equiv_pos_as_xyz
 'x, y, z'
 '-x+1/2, -y, z+1/2'
 '-x, y+1/2, -z+1/2'
 'x+1/2, -y+1/2, -z'
 
_cell_length_a     5.3159
_cell_length_b    14.3832
_cell_length_c    15.6247
_cell_angle_alpha  90.000
_cell_angle_beta   90.000
_cell_angle_gamma  90.000
 
_shelx_F_squared_multiplier     1.000
 
loop_
 _refln_index_h
 _refln_index_k
 _refln_index_l
 _refln_F_squared_calc
 _refln_F_squared_meas
 _refln_F_squared_sigma
 _refln_observed_status
   2   0   0      140.66      137.13      6.67 o
   4   0   0       12.44       18.63      4.13 o
   6   0   0      321.29      309.01     12.16 o
   1   1   0     1017.48      937.50     14.62 o
   2   1   0     2399.82     2298.88    143.26 o
   3   1   0      548.59      637.28     18.28 o
   4   1   0       24.44       31.07      4.04 o
   5   1   0      235.83      229.97      7.70 o
   6   1   0      135.60      140.34      5.73 o
   0   2   0        5.95        9.56      1.52 o
   1   2   0     9226.82     9382.71    135.03 o
   2   2   0      156.68      147.68      6.86 o
   3   2   0      427.00      470.43     15.47 o
   4   2   0       11.06        5.60      1.68 o
   5   2   0        5.16        4.47      2.01 o
   6   2   0      202.95      185.68     14.67 o
   7   2   0       45.94       49.47      7.52 o
   2   3   0      196.22      249.93      7.00 o
   3   3   0       18.19       17.20      2.05 o
   4   3   0        1.00        2.15      1.77 o
   5   3   0      194.40      191.77      7.09 o
   6   3   0       27.63       30.96      5.59 o
   7   3   0      119.26      124.10      9.73 o
   0   4   0     1106.01      988.78     18.57 o
   2   4   0      127.64      134.18      4.19 o
   3   4   0       90.96       82.70      3.72 o
   4   4   0        0.23       -0.32      1.27 o
   5   4   0      186.77      182.03      7.02 o
   6   4   0      509.75      537.93     17.79 o
   7   4   0      103.36       90.33      8.59 o
   1   5   0      542.80      570.28     11.67 o
   2   5   0      335.76      382.71     10.56 o
   3   5   0       20.73       14.56      2.00 o
   4   5   0       59.76       60.78      5.80 o
   5   5   0      236.12      226.74      8.06 o
   6   5   0       26.63       26.67      5.39 o
   7   5   0        0.22        1.65     12.68 o
   1   6   0      642.55      652.30     10.58 o
   2   6   0       64.93       67.16      3.10 o
   3   6   0      373.00      348.61      8.82 o
   4   6   0       18.82       15.00      2.44 o
   5   6   0      110.85      101.28     10.34 o
   6   6   0       92.37       73.97     11.47 o
   7   6   0       68.48       93.25     13.41 o
   1   7   0       57.47       45.73      2.23 o
   2   7   0       52.87       42.64      7.42 o
   3   7   0       18.83       22.81      3.16 o
   4   7   0       13.32       11.46      2.42 o
   5   7   0       83.85       66.72     12.83 o
   6   7   0       63.12       57.95     10.41 o
   7   7   0      128.65      132.25     15.69 o
   0   8   0       53.19       58.23     15.40 o
   1   8   0        2.51        0.03      1.23 o
   2   8   0      463.76      508.77     10.26 o
   3   8   0       77.56       72.24     10.56 o
   4   8   0        2.37        3.84      2.39 o
   5   8   0       50.66       45.38      8.76 o
   6   8   0       13.87       17.86      6.99 o
   1   9   0      234.95      216.88      7.72 o
   2   9   0       14.95       10.49      2.11 o
   3   9   0      172.83      168.71      7.64 o
   4   9   0       43.57       42.06      8.01 o
   5   9   0       67.89       76.63     11.18 o
   6   9   0       48.59       60.68     11.22 o
   0  10   0       64.71       62.05      8.01 o
   1  10   0      187.76      172.36      4.85 o
   2  10   0        0.02       -0.33      1.84 o
   3  10   0        9.07        6.82      4.65 o
   4  10   0       20.58        8.98      5.84 o
   5  10   0       88.98      106.37     13.08 o
   6  10   0        9.33       10.34      7.06 o
   1  11   0        4.73        2.93      1.94 o
   2  11   0        0.85        2.41      2.23 o
   3  11   0       12.11       13.66      3.22 o
   4  11   0       13.42       32.40      7.96 o
   5  11   0        0.83        8.69      5.91 o
   6  11   0        1.62        3.85      6.68 o
   0  12   0      968.82     1005.62     22.73 o
   1  12   0        0.00       -1.68      2.76 o
   2  12   0      154.43      166.53      6.89 o
   3  12   0        3.69        4.98      3.38 o
   4  12   0       17.86       16.14      6.66 o
   5  12   0        8.84       14.97      7.85 o
   6  12   0        5.66       19.46      8.97 o
   1  13   0      459.26      464.84      9.34 o
   2  13   0        7.40        3.87      2.51 o
   3  13   0        0.90        2.00      3.39 o
   4  13   0       40.69       43.97     10.03 o
   5  13   0       46.07       54.81     11.64 o
   0  14   0       70.45       76.16      6.29 o
   1  14   0      390.59      380.31     10.18 o
   2  14   0      127.62      129.74      6.45 o
   3  14   0        0.41       -3.49      3.49 o
   4  14   0       21.41       23.68      8.53 o
   5  14   0       92.56      104.27     15.27 o
   1  15   0      268.69      253.63      6.90 o
   2  15   0        6.49        4.65      3.96 o
   3  15   0       32.35       38.93      8.51 o
   4  15   0       14.65       21.21      8.80 o
   5  15   0      100.03      113.46     16.20 o
   0  16   0      211.57      207.37     38.29 o
   1  16   0       18.73       17.68      3.99 o
   2  16   0        0.12        5.54      4.41 o
   3  16   0       60.11       66.46      7.63 o
   4  16   0       50.98       20.89     10.67 o
   1  17   0       41.08       43.62      5.27 o
   2  17   0      145.92      129.43      9.96 o
   3  17   0       58.68       59.91      8.15 o
   4  17   0       51.53       56.11     20.56 o
   0  18   0      182.72      198.07     10.57 o
   1  18   0      383.12      367.32     14.59 o
   2  18   0       41.23       43.37      6.83 o
   3  18   0        0.39       -5.04      5.04 o
   1  19   0       46.33       52.97      7.27 o
   2  19   0       48.14       41.39     10.50 o
   0  20   0      156.12      152.84      9.94 o
   1  20   0        0.08       -2.12      5.77 o
   1   0   1       99.01       86.85      2.24 o
   2   0   1       15.23       11.84      1.97 o
   3   0   1       70.92       80.84      4.27 o
   4   0   1       21.63       14.23      2.09 o
   5   0   1        4.97        5.57      1.79 o
   6   0   1        9.31        8.57      2.19 o
   7   0   1        0.03       -0.14      3.18 o
   1   1   1     1543.95     1512.12     19.66 o
   2   1   1      334.75      357.72      6.23 o
   3   1   1      137.87      151.52      3.70 o
   4   1   1       33.45       37.35      2.42 o
   5   1   1      530.13      490.17      7.87 o
   6   1   1      215.73      218.60      5.03 o
   7   1   1       51.54       56.61      6.87 o
   0   2   1      873.66      981.34     25.52 o
   1   2   1     4504.51     4597.56     57.77 o
   2   2   1     2297.02     2342.73     35.69 o
   3   2   1       94.41      101.47      2.82 o
   4   2   1        2.93        2.95      0.98 o
   5   2   1       47.84       51.37      2.73 o
   6   2   1      132.82      129.76      5.13 o
   7   2   1       13.74       13.59      4.22 o
   0   3   1      362.45      378.71      5.59 o
   1   3   1     9340.81     9248.60    115.31 o
   2   3   1     1396.43     1471.72     18.35 o
   3   3   1      549.53      592.41      8.46 o
   4   3   1       43.01       38.79      2.35 o
   5   3   1       77.64       69.57      3.46 o
   6   3   1        4.28        4.51      1.80 o
   7   3   1      114.05      114.71      8.93 o
   0   4   1    11889.62    12301.41    147.57 o
   1   4   1     4457.38     4605.26     67.37 o
   2   4   1      761.55      823.74     12.65 o
   3   4   1      116.19      127.75      3.30 o
   4   4   1        4.53        3.42      1.14 o
   5   4   1       29.63       26.10      2.31 o
   6   4   1       35.59       32.12      3.64 o
   7   4   1       74.40       76.98     10.26 o
   0   5   1     4568.35     4666.73     66.68 o
   1   5   1      494.79      508.98      7.55 o
   3   5   1       55.42       56.31      2.49 o
   4   5   1       28.93       31.84      2.23 o
   5   5   1       59.80       54.99      3.59 o
   6   5   1       81.11       85.76      5.61 o
   7   5   1      144.85      136.67      8.84 o
   0   6   1      353.38      290.67      6.16 o
   1   6   1      460.57      459.00      5.30 o
   2   6   1       25.68       23.99      1.49 o
   3   6   1      158.09      171.37      7.08 o
   4   6   1       82.42       80.14      3.35 o
   5   6   1       42.80       48.02      3.46 o
   6   6   1       26.59       24.85      4.02 o
   7   6   1        9.97       18.41      4.74 o
   0   7   1      381.89      429.51      7.46 o
   1   7   1      393.43      410.94      5.11 o
   2   7   1      111.93      117.60      3.50 o
   3   7   1       76.68       69.05      4.39 o
   4   7   1      137.42      125.01      4.37 o
   5   7   1       47.94       49.06      4.10 o
   6   7   1       26.43       31.87      4.71 o
   7   7   1      126.44      142.39     18.12 o
   0   8   1        2.23       -0.62      1.27 o
   1   8   1      792.24      847.89      8.81 o
   2   8   1      219.78      220.14      4.78 o
   3   8   1      116.53      114.43      4.40 o
   4   8   1       87.00       96.60      5.02 o
   5   8   1       71.93       74.13      6.10 o
   6   8   1       28.81       24.47      8.52 o
   0   9   1       92.31       85.83      6.12 o
   1   9   1      755.90      719.22      7.97 o
   2   9   1       17.06       14.80      1.79 o
   3   9   1       73.30       70.23      4.52 o
   4   9   1       22.50       24.99      3.36 o
   5   9   1      178.95      167.03     12.94 o
   6   9   1       30.30       39.36      6.65 o
   0  10   1        1.02        0.07      1.18 o
   1  10   1       80.56      100.89      4.39 o
   2  10   1      293.50      307.59      5.80 o
   3  10   1       38.10       46.62      3.44 o
   4  10   1       36.10       33.46      4.08 o
   5  10   1       15.97       19.49      6.21 o
   6  10   1       79.23      101.22     10.16 o
   0  11   1      226.98      198.74     16.97 o
   1  11   1      131.11      132.76      3.33 o
   2  11   1      219.46      223.99      5.12 o
   3  11   1       37.50       33.89      3.17 o
   4  11   1      177.04      180.07     12.89 o
   5  11   1      160.18      147.02     11.46 o
   6  11   1       11.33       16.76      5.59 o
   0  12   1        0.01       -0.96      2.30 o
   1  12   1       29.85       23.66      1.91 o
   2  12   1      210.23      206.25      5.10 o
   3  12   1       37.37       27.98      2.80 o
   4  12   1       53.02       65.07     19.25 o
   5  12   1        7.70        8.23      5.80 o
   6  12   1       15.27       24.09      9.19 o
   0  13   1      152.70      152.99      6.61 o
   1  13   1      169.85      168.02      3.87 o
   2  13   1       75.08       81.53      3.80 o
   3  13   1       12.37       12.19      2.37 o
   4  13   1       33.32       34.33      9.06 o
   5  13   1        6.52        7.07      5.11 o
   0  14   1      761.29      839.86     14.67 o
   1  14   1       27.93       26.20      2.13 o
   2  14   1      131.05      134.38      5.59 o
   3  14   1       25.66       29.87      3.69 o
   4  14   1       26.89       24.78      6.24 o
   5  14   1        3.68        1.91      7.73 o
   0  15   1      230.70      243.75      7.37 o
   1  15   1       40.57       44.03      2.43 o
   2  15   1       75.31       67.99      4.32 o
   3  15   1       42.77       45.95      4.65 o
   4  15   1        8.17        5.86      5.57 o
   5  15   1       22.87       15.72      6.76 o
   0  16   1      878.01      961.01     16.76 o
   1  16   1      231.88      248.39      8.87 o
   2  16   1        7.89        8.07      2.79 o
   3  16   1        1.82       -1.26      3.09 o
   4  16   1       26.77       28.55      9.40 o
   0  17   1       47.09       54.42      4.42 o
   1  17   1       35.71       35.81      3.87 o
   2  17   1       55.32       43.99      4.75 o
   3  17   1        3.09        3.01      3.48 o
   4  17   1        1.02        4.67      4.76 o
   0  18   1       38.77       37.32      4.16 o
   1  18   1       72.31       64.84      4.87 o
   2  18   1       12.07       14.33      3.99 o
   3  18   1       17.60       21.45      4.53 o
   0  19   1       18.05       23.84      4.12 o
   1  19   1       66.74       62.56      5.45 o
   2  19   1        7.42        5.63      3.79 o
   0  20   1       47.89       61.88      7.01 o
   1  20   1      102.57      107.64      6.89 o
   1   0   2      499.29      437.58      8.72 o
   2   0   2      159.63      176.71      5.12 o
   3   0   2      231.88      230.13      5.96 o
   4   0   2        2.66        1.50      1.30 o
   5   0   2        0.93        1.49      1.55 o
   6   0   2        1.31       -0.60      2.33 o
   7   0   2       65.71       61.64      7.18 o
   0   1   2       13.32       13.20      1.63 o
   1   1   2      824.67      780.95     12.72 o
   2   1   2      775.93      841.78     13.99 o
   3   1   2      606.36      633.66      9.52 o
   4   1   2       42.75       40.33      2.27 o
   5   1   2       48.56       49.63      2.66 o
   6   1   2       72.30       70.15      3.89 o
   7   1   2        4.02        5.14      2.42 o
   0   2   2     4974.74     4966.65     53.67 o
   1   2   2     4394.31     4482.13     65.57 o
   2   2   2      672.34      624.53     42.16 o
   3   2   2      193.24      191.33      4.91 o
   4   2   2        8.32        7.76      1.27 o
   5   2   2       27.09       26.86      2.06 o
   6   2   2      164.24      163.52      5.61 o
   7   2   2        2.38       11.20      4.09 o
   0   3   2       47.89       64.98      2.68 o
   1   3   2     1906.15     1965.99     26.08 o
   2   3   2      500.86      518.72     11.82 o
   3   3   2       59.89       61.99      2.82 o
   4   3   2      233.60      233.38      5.05 o
   5   3   2      373.30      369.81      7.30 o
   6   3   2       38.38       39.82      3.37 o
   7   3   2       17.28        9.01      3.78 o
   0   4   2      217.32      218.38      4.47 o
   1   4   2     3002.66     3110.86     31.75 o
   2   4   2      118.50      102.49      3.49 o
   3   4   2      595.40      646.04     10.24 o
   4   4   2      215.53      216.43      4.92 o
   5   4   2       30.05       28.07      2.66 o
   6   4   2       23.60       24.07      2.88 o
   7   4   2       41.89       47.84      5.37 o
   0   5   2        0.04       -0.73      0.73 o
   1   5   2     2128.70     2192.12     29.63 o
   2   5   2      705.36      720.41     17.12 o
   3   5   2      441.15      431.01      8.87 o
   4   5   2        5.99        4.93      1.24 o
   5   5   2      131.91      107.55      4.76 o
   6   5   2      148.40      142.08     10.39 o
   7   5   2        7.08       11.28      4.38 o
   0   6   2      960.27     1029.22     14.28 o
   1   6   2      392.70      448.92     11.89 o
   2   6   2     2600.84     2780.20     27.21 o
   3   6   2      158.87      159.30     13.09 o
   4   6   2       11.20       11.96      2.32 o
   5   6   2       23.54       21.26      2.80 o
   6   6   2       49.52       57.39      9.55 o
   7   6   2       35.60       39.63      5.22 o
   0   7   2     1374.79     1398.87     19.00 o
   1   7   2     1559.26     1570.67     14.68 o
   2   7   2      196.35      220.67      4.19 o
   3   7   2        4.15        2.16      0.91 o
   4   7   2      292.94      277.51      7.87 o
   5   7   2       74.70       74.32      4.97 o
   6   7   2       53.92       54.54      6.76 o
   7   7   2       95.52      139.07     16.11 o
   0   8   2      614.49      635.49     21.86 o
   1   8   2      405.59      415.67      5.14 o
   2   8   2      142.84      136.33      3.55 o
   3   8   2      142.28      149.75      4.49 o
   4   8   2      223.31      211.90      6.80 o
   5   8   2        7.42        9.82      2.51 o
   6   8   2       33.61       37.35      5.02 o
   0   9   2      863.14      894.02     21.63 o
   1   9   2      189.70      181.80      4.48 o
   2   9   2       55.30       62.55      2.81 o
   3   9   2       14.16       11.69      2.61 o
   4   9   2        1.78        0.30      3.61 o
   5   9   2        4.59        6.64      3.63 o
   6   9   2      126.83      134.50     15.44 o
   0  10   2       71.13       55.93      5.47 o
   1  10   2      225.79      241.71      4.24 o
   2  10   2      198.76      201.02      4.64 o
   3  10   2        9.86        5.09      2.12 o
   4  10   2       98.41       94.74      6.46 o
   5  10   2       38.79       35.20      6.11 o
   6  10   2       20.64       25.00      6.14 o
   0  11   2      232.03      240.95      9.87 o
   1  11   2      309.23      320.80      5.03 o
   2  11   2      132.61      141.71      4.15 o
   3  11   2        8.09        7.99      2.15 o
   4  11   2      166.01      154.76      7.35 o
   5  11   2       34.08       46.15      9.74 o
   6  11   2       21.11       29.54      6.48 o
   0  12   2        0.10       -0.90      2.31 o
   1  12   2      899.82      897.35     10.19 o
   2  12   2      221.64      213.27      5.20 o
   3  12   2      117.13      121.55      5.25 o
   4  12   2        0.72        4.49      3.89 o
   5  12   2       34.15       32.72      6.35 o
   6  12   2       20.01       18.12      6.13 o
   0  13   2        4.72        0.86      2.54 o
   1  13   2      181.25      174.95      3.95 o
   2  13   2       86.67       80.71      4.25 o
   3  13   2       59.82       62.10      3.93 o
   4  13   2       28.31       20.11      5.46 o
   5  13   2        5.09        6.82      5.44 o
   0  14   2       12.35        6.61      2.64 o
   1  14   2       14.95       17.45      1.83 o
   2  14   2      127.64      116.88      5.14 o
   3  14   2      121.43      126.64      5.25 o
   4  14   2        1.61       -0.35      5.16 o
   5  14   2       24.61       24.58      6.84 o
   0  15   2      308.15      308.93      8.20 o
   1  15   2       10.18       12.50      2.24 o
   2  15   2       11.42       11.96      3.24 o
   3  15   2       46.46       44.47      4.46 o
   4  15   2       22.38       36.22      7.55 o
   5  15   2       19.45       22.76      6.91 o
   0  16   2        0.14       -2.48      2.48 o
   1  16   2      124.62      122.98      7.00 o
   2  16   2       29.02       31.21      3.56 o
   3  16   2       28.34       31.58      4.44 o
   4  16   2        7.72       15.38     12.84 o
   0  17   2      172.14      172.00      6.87 o
   1  17   2       47.65       46.23      4.15 o
   2  17   2       20.40       15.06      3.27 o
   3  17   2       27.17       30.07      7.46 o
   4  17   2        0.66       -1.71      3.54 o
   0  18   2       18.36       14.66      5.03 o
   1  18   2       50.39       51.63      4.49 o
   2  18   2       30.86       26.06      4.40 o
   3  18   2       13.15       11.72      4.12 o
   0  19   2        0.03       -2.39      3.24 o
   1  19   2       10.48        5.42      3.33 o
   2  19   2       27.66       26.56     10.02 o
   0  20   2        8.25       -6.06      8.45 o
   1  20   2       75.12       67.07      5.75 o
   1   0   3     2256.16     2210.37     40.29 o
   2   0   3       29.53       28.09      1.86 o
   3   0   3     1224.22     1301.02     21.80 o
   4   0   3        0.11        0.54      1.15 o
   5   0   3        0.00       -1.38      1.38 o
   6   0   3       13.92        5.87      3.07 o
   7   0   3        0.15        0.78      3.14 o
   0   1   3      674.63      683.87      7.95 o
   1   1   3      918.80      992.54     19.52 o
   2   1   3      106.40      124.43      2.65 o
   3   1   3     1931.61     1965.38     24.40 o
   4   1   3      635.71      636.15      9.29 o
   5   1   3      165.02      161.29      4.41 o
   6   1   3      109.35      110.73     11.01 o
   7   1   3       13.11       14.82      4.07 o
   0   2   3     2283.41     2503.12     32.49 o
   1   2   3     1772.18     1908.55     35.78 o
   2   2   3     1091.36     1173.79     18.98 o
   3   2   3        6.69        6.92      0.93 o
   4   2   3       53.78       53.26      2.59 o
   5   2   3       53.24       52.82      3.41 o
   6   2   3       22.68       26.63      2.85 o
   7   2   3      114.06      119.47      8.72 o
   0   3   3     2598.78     2788.82     30.83 o
   1   3   3     1549.01     1597.27     30.79 o
   2   3   3      270.86      253.84      5.05 o
   3   3   3      284.62      279.27      6.13 o
   4   3   3      206.30      210.78      5.09 o
   5   3   3      130.91      132.77      4.75 o
   6   3   3       56.97       50.64      3.76 o
   7   3   3        7.76        8.27      3.83 o
   0   4   3     4952.36     4938.09     59.70 o
   1   4   3      146.29      141.33      2.43 o
   2   4   3      444.71      457.13      7.17 o
   3   4   3       14.41       18.79      1.59 o
   4   4   3      126.86      126.21      4.09 o
   5   4   3       53.77       55.92      4.09 o
   6   4   3       84.85       81.52      5.64 o
   7   4   3       76.31       66.39      9.47 o
   0   5   3      142.17      139.11      3.66 o
   1   5   3      245.04      261.39      3.03 o
   2   5   3      614.51      645.36     10.24 o
   4   5   3       68.28       69.41      4.24 o
   5   5   3       13.98        9.62      2.22 o
   6   5   3        0.95        2.85      2.09 o
   7   5   3        8.08       10.43      4.01 o
   0   6   3      395.35      362.78      6.32 o
   1   6   3      648.29      729.74      8.37 o
   2   6   3      604.80      603.35      7.29 o
   4   6   3       94.21       93.17      4.78 o
   5   6   3      107.26       95.01      5.56 o
   6   6   3      235.60      227.50      8.20 o
   7   6   3       35.29       32.64      4.83 o
   0   7   3      412.20      357.26     14.45 o
   1   7   3       69.13       58.04      2.08 o
   2   7   3      649.49      636.41      7.84 o
   3   7   3       93.99       81.31     11.53 o
   4   7   3      103.13      107.58      5.08 o
   5   7   3        5.09        6.19      2.13 o
   6   7   3        0.37        2.64      2.76 o
   0   8   3     3427.98     3274.60    196.23 o
   1   8   3      162.63      177.43      3.27 o
   2   8   3      187.47      188.45      3.71 o
   3   8   3       22.40       22.21      2.96 o
   4   8   3      101.48       88.73      5.11 o
   5   8   3      149.81      162.50      6.62 o
   6   8   3       14.65       20.52      5.09 o
   0   9   3        7.19        4.22      3.51 o
   1   9   3      755.94      745.68      8.94 o
   2   9   3      375.68      393.02      6.86 o
   3   9   3       35.37       35.46      3.28 o
   4   9   3       96.63       95.83      5.48 o
   5   9   3        3.72        4.32      2.22 o
   6   9   3       25.08       25.58      6.13 o
   0  10   3      116.47       91.88      9.85 o
   1  10   3      898.48      952.72     10.25 o
   2  10   3      327.41      331.58      6.04 o
   3  10   3      111.79      103.97     10.12 o
   4  10   3       13.90       14.14      3.09 o
   5  10   3       53.09       42.97     11.14 o
   6  10   3       17.17       26.24      6.14 o
   0  11   3      111.38      105.83      5.04 o
   1  11   3       46.17       49.21      2.22 o
   2  11   3       65.63       68.50      3.67 o
   3  11   3       43.19       39.15      2.95 o
   4  11   3       29.83       25.88      4.08 o
   5  11   3        4.13        2.21      9.46 o
   6  11   3       11.78       24.49      8.55 o
   0  12   3      121.18      141.65      5.46 o
   1  12   3      265.01      263.07      4.70 o
   2  12   3       40.71       45.91      3.28 o
   3  12   3       64.71       66.03      3.88 o
   4  12   3       50.41       43.87      5.47 o
   5  12   3       71.67       80.57     20.18 o
   0  13   3      117.89      131.08      6.63 o
   1  13   3      143.55      143.67      3.64 o
   2  13   3       52.45       56.03      3.64 o
   3  13   3       64.65       70.47      4.15 o
   4  13   3       24.53       31.42      6.23 o
   5  13   3       54.79       66.65      8.84 o
   0  14   3       52.16       50.18      3.81 o
   1  14   3       86.07       81.13      3.01 o
   2  14   3       21.73       23.02      2.96 o
   3  14   3        6.29        2.38      2.18 o
   4  14   3       12.74       10.12      5.41 o
   5  14   3       18.45       17.33      6.62 o
   0  15   3        1.07       -2.43      2.43 o
   1  15   3       13.86       12.90      2.16 o
   2  15   3       12.77        8.80      2.60 o
   3  15   3       99.81      103.46      5.32 o
   4  15   3       28.39       29.55      8.16 o
   0  16   3      150.47      156.92      6.30 o
   1  16   3       61.47       63.82      4.77 o
   2  16   3       11.22       10.60      3.64 o
   3  16   3       16.07       16.23      3.77 o
   4  16   3       11.43        8.74      6.20 o
   0  17   3        2.11       -0.35      2.90 o
   1  17   3       87.62       91.63      5.23 o
   2  17   3        7.73        7.91      3.08 o
   3  17   3        9.71        8.45      5.19 o
   0  18   3        1.71        3.84      3.18 o
   1  18   3      111.27      113.04      5.95 o
   2  18   3       11.28        4.77      3.08 o
   3  18   3       49.20       44.15      5.26 o
   0  19   3       98.11       87.70      5.99 o
   1  19   3        1.00       -3.03      3.04 o
   2  19   3       32.03       26.69      4.59 o
   0  20   3        0.71       -7.76      7.76 o
   0   0   4     3884.71     3749.12     64.21 o
   1   0   4      468.39      530.01     11.37 o
   2   0   4      110.02      133.25      6.07 o
   3   0   4      133.52      124.02     12.19 o
   4   0   4      324.20      313.52      8.10 o
   5   0   4        1.13        2.80      1.82 o
   6   0   4        0.01        0.95      3.52 o
   7   0   4       44.00       37.00      5.80 o
   0   1   4      149.07      165.76      2.71 o
   1   1   4      609.40      644.93     11.29 o
   2   1   4      378.28      388.41      7.58 o
   3   1   4      202.58      177.35      7.90 o
   4   1   4      162.80      165.15      3.94 o
   5   1   4      789.82      778.48     14.50 o
   6   1   4       30.43       28.13      4.00 o
   7   1   4        4.83        3.36      2.50 o
   0   2   4      231.26      234.67      6.95 o
   1   2   4      418.68      384.39      9.46 o
   2   2   4      689.26      740.22      9.83 o
   3   2   4      481.58      491.79      7.75 o
   4   2   4        9.09        8.91      1.41 o
   5   2   4      107.81      107.91      5.83 o
   6   2   4      113.00      111.52      7.35 o
   7   2   4        7.66        7.09      3.25 o
   0   3   4      174.18      217.27      3.50 o
   1   3   4      523.06      542.95      8.03 o
   2   3   4      300.66      287.80      4.58 o
   3   3   4      182.33      189.44      4.03 o
   4   3   4      281.01      279.82      6.88 o
   5   3   4       98.98      113.09      5.63 o
   6   3   4       73.78       74.72      5.15 o
   7   3   4       48.06       50.68      5.64 o
   0   4   4       71.16       69.08      2.09 o
   1   4   4       10.92       15.59      0.87 o
   2   4   4      117.36      124.72      3.98 o
   3   4   4      102.93      120.23      9.02 o
   4   4   4      427.19      427.33      9.98 o
   5   4   4      117.35      128.47      5.54 o
   6   4   4        4.33        3.45      2.02 o
   7   4   4       17.16       11.80      4.41 o
   0   5   4      435.96      479.49      8.40 o
   1   5   4     1213.91     1326.24     12.54 o
   2   5   4     1550.16     1568.49     17.63 o
   4   5   4       71.84       83.41      4.77 o
   5   5   4       52.20       54.35      6.12 o
   6   5   4       38.45       40.16      4.13 o
   7   5   4       11.63       10.41      8.32 o
   0   6   4       48.75       58.78      2.84 o
   1   6   4      251.84      245.48      3.47 o
   2   6   4      756.15      778.94      8.25 o
   3   6   4      139.84      131.86     11.52 o
   4   6   4      209.69      212.58      6.78 o
   5   6   4       74.67       77.21      5.65 o
   6   6   4       27.01       32.66      3.88 o
   7   6   4       41.79       40.78     11.00 o
   0   7   4     3254.17     3552.97     63.45 o
   1   7   4      119.50      118.49      2.26 o
   2   7   4       43.65       39.96      1.77 o
   3   7   4      113.93      120.63      4.79 o
   4   7   4       16.93       22.14      2.80 o
   5   7   4        4.69        2.47      3.27 o
   6   7   4        3.01        7.20      2.52 o
   0   8   4     1145.73      661.45     19.64 o
   1   8   4      207.68      193.78      3.41 o
   2   8   4      134.73      133.01      3.13 o
   3   8   4      176.09      189.05      6.90 o
   4   8   4       43.88       42.39      3.74 o
   5   8   4       21.04       20.28      3.04 o
   6   8   4      100.49      102.60      7.76 o
   0   9   4       14.31       11.16      3.29 o
   1   9   4      389.95      371.52      5.23 o
   2   9   4      435.93      426.49      7.71 o
   3   9   4      701.83      703.23     13.78 o
   4   9   4       90.92       84.16      5.28 o
   5   9   4        4.08        4.64      3.82 o
   6   9   4       64.27       71.09      6.86 o
   0  10   4       66.00       68.08      5.94 o
   1  10   4       36.40       34.43      1.91 o
   2  10   4      126.83      127.91      4.39 o
   3  10   4       82.00       83.65      8.93 o
   4  10   4       29.43       35.81      3.67 o
   5  10   4       66.63       64.68      5.26 o
   6  10   4       19.59       19.87      5.54 o
   0  11   4      349.76      367.42      8.09 o
   1  11   4      135.63      137.48      3.81 o
   2  11   4       97.72       79.92      3.95 o
   3  11   4       56.78       49.75      3.30 o
   4  11   4        5.37        5.88      2.71 o
   5  11   4       17.17       22.14      5.56 o
   6  11   4        4.36        4.58      4.31 o
   0  12   4      217.94      237.05      7.48 o
   1  12   4      198.43      213.20      4.19 o
   2  12   4        9.64        9.54      2.17 o
   3  12   4        1.77        0.16      2.06 o
   4  12   4        9.57       12.57      3.35 o
   5  12   4       41.99       53.43     15.73 o
   0  13   4       40.71       46.96      4.34 o
   1  13   4      172.14      171.89      4.09 o
   2  13   4      110.30      112.86      4.81 o
   3  13   4      135.16      125.71      7.58 o
   4  13   4       86.97       86.58      7.06 o
   5  13   4       65.61       72.72     14.70 o
   0  14   4       70.78       72.84      4.43 o
   1  14   4        9.73       11.07      1.77 o
   2  14   4       39.16       37.12      3.38 o
   3  14   4       28.82       27.54      3.24 o
   4  14   4       27.64       26.81      6.55 o
   5  14   4        8.45        7.29      6.03 o
   0  15   4       23.14       26.87      3.31 o
   1  15   4       12.03       13.14      2.76 o
   2  15   4       63.62       74.35      5.61 o
   3  15   4       95.80       98.92      5.34 o
   4  15   4      176.13      177.59     13.65 o
   0  16   4       20.12       19.46      3.70 o
   1  16   4       14.02        8.46      2.76 o
   2  16   4       74.88       74.22      4.90 o
   3  16   4       26.28       35.37      3.84 o
   4  16   4       38.13       50.34     11.30 o
   0  17   4        4.99        1.43      4.40 o
   1  17   4       46.49       35.63      3.94 o
   2  17   4       63.23       56.45      4.99 o
   3  17   4        7.10        1.58      3.57 o
   0  18   4        0.19        1.91      3.19 o
   1  18   4        3.75       -0.02      2.84 o
   2  18   4       93.07      109.90      6.10 o
   3  18   4        4.48        3.53      3.83 o
   0  19   4       86.58       89.84      7.65 o
   1  19   4       36.19       34.74      6.66 o
   2  19   4       86.32       80.64      5.59 o
   1   0   5      159.37      178.76      4.94 o
   2   0   5      256.89      223.15     11.79 o
   3   0   5       86.38      101.10      4.90 o
   4   0   5       35.80       35.23      3.90 o
   5   0   5       50.32       50.29      8.08 o
   6   0   5       22.87       23.93      6.70 o
   7   0   5       56.88       53.80      7.29 o
   0   1   5       10.54        9.37      0.87 o
   1   1   5     1032.70     1030.78     11.30 o
   2   1   5      333.87      340.77      8.42 o
   3   1   5      501.22      480.74      8.80 o
   4   1   5      156.03      153.47      4.24 o
   5   1   5      329.58      336.14     10.10 o
   6   1   5        4.95        0.55      3.87 o
   7   1   5        8.95        7.39      2.76 o
   0   2   5       80.57      117.50      2.68 o
   1   2   5     2523.12     2645.23     26.79 o
   2   2   5     2262.06     2373.60     31.65 o
   3   2   5       97.01       98.03      3.32 o
   4   2   5      265.22      286.74      8.57 o
   5   2   5       16.26       14.94      3.96 o
   6   2   5       11.10       12.10      3.10 o
   7   2   5        6.31        5.81      2.91 o
   0   3   5     1504.27     1665.04     21.41 o
   1   3   5      663.96      659.08     12.27 o
   2   3   5      157.56      153.02      5.33 o
   3   3   5      207.71      197.87      5.06 o
   4   3   5      955.16     1002.57     20.62 o
   5   3   5       89.22       96.65      5.44 o
   6   3   5       13.93        8.94      2.84 o
   7   3   5        4.87        3.88      2.76 o
   0   4   5      839.56      897.04     11.11 o
   1   4   5      681.50      754.50      8.59 o
   2   4   5     1017.07     1088.67     19.46 o
   3   4   5       43.87       42.79      4.36 o
   4   4   5      950.02      912.32     16.38 o
   5   4   5        4.57        3.42      2.39 o
   6   4   5        1.36        5.98      2.58 o
   7   4   5       45.48       45.35      5.54 o
   0   5   5      217.20      189.30      3.58 o
   1   5   5     2348.87     2530.35     22.87 o
   2   5   5      673.98      662.11      8.68 o
   3   5   5      381.17      378.01      8.61 o
   4   5   5       26.75       29.87      3.61 o
   5   5   5      178.45      183.58      7.89 o
   6   5   5       80.94       83.07      7.42 o
   7   5   5        2.84        0.56      2.66 o
   0   6   5        2.44        4.73      1.28 o
   1   6   5      342.71      319.39      3.84 o
   2   6   5       67.86       84.11      2.37 o
   3   6   5      474.50      470.69     10.05 o
   4   6   5      128.87      121.89      5.15 o
   5   6   5      249.80      254.05      8.20 o
   6   6   5      101.14      109.12      6.66 o
   1   7   5       96.34       84.84      2.02 o
   2   7   5       41.50       43.56      2.24 o
   3   7   5      521.40      523.15     11.01 o
   4   7   5      154.25      156.94      6.47 o
   5   7   5       40.82       46.05      7.64 o
   6   7   5       41.88       41.56      4.42 o
   0   8   5      227.11      242.40      8.93 o
   1   8   5       66.15       72.61      2.18 o
   2   8   5      219.64      233.47      4.88 o
   3   8   5       47.68       50.93      3.85 o
   4   8   5       82.84       81.86      5.17 o
   5   8   5       38.87       40.43      5.04 o
   6   8   5       27.37       21.85      4.52 o
   1   9   5       57.97       49.94      2.19 o
   2   9   5      226.37      218.04      5.44 o
   3   9   5      434.25      414.27     11.38 o
   4   9   5       56.67       60.84      4.65 o
   5   9   5      148.58      171.82      7.32 o
   6   9   5       34.10       31.94      4.95 o
   0  10   5        0.04       -0.38      1.95 o
   1  10   5       65.46       69.97      3.05 o
   2  10   5      375.68      334.22      7.04 o
   3  10   5       67.75       74.53      3.91 o
   4  10   5       39.01       40.88      4.08 o
   5  10   5       32.43       41.09      4.43 o
   6  10   5       11.77       15.58      4.27 o
   0  11   5      160.63      172.43      5.68 o
   1  11   5       69.16       63.38      2.61 o
   2  11   5      305.78      322.95      7.12 o
   3  11   5      107.92      107.48      4.43 o
   4  11   5       34.57       45.40      4.94 o
   5  11   5       12.49       12.26      4.25 o
   6  11   5        8.47        8.07      5.19 o
   0  12   5       88.63      103.23      4.73 o
   1  12   5      181.63      190.23      4.14 o
   2  12   5        6.30        8.30      2.18 o
   3  12   5        9.72        7.34      2.16 o
   4  12   5      196.76      189.28      9.08 o
   5  12   5       68.20       75.93      9.21 o
   0  13   5        3.23        2.68      2.25 o
   1  13   5       24.68       22.93      2.00 o
   2  13   5       17.58       16.34      2.67 o
   3  13   5       50.34       63.35      4.11 o
   4  13   5        2.40        4.44      2.90 o
   5  13   5       81.43       96.67     12.08 o
   0  14   5        0.01        0.28      2.32 o
   1  14   5       77.50       83.71      3.25 o
   2  14   5        6.08        7.68      2.48 o
   3  14   5       48.87       55.19      4.08 o
   4  14   5       49.96       54.44      6.27 o
   5  14   5       28.47       32.83      7.38 o
   0  15   5       50.11       50.46      4.47 o
   1  15   5       17.78       18.72      3.00 o
   2  15   5       32.09       42.12      3.79 o
   3  15   5      111.55      109.84      5.62 o
   4  15   5       53.95       64.12     15.66 o
   0  16   5       90.42       99.72      5.99 o
   1  16   5       19.50       21.17      3.23 o
   2  16   5       24.35       24.35      3.49 o
   3  16   5        7.62        8.05      2.93 o
   4  16   5       69.73       63.77      6.80 o
   0  17   5        0.28       -2.06      2.77 o
   1  17   5       98.78       93.37      7.97 o
   2  17   5       62.53       55.43      4.59 o
   3  17   5        6.46        2.79      3.06 o
   0  18   5       58.00       58.83      5.13 o
   1  18   5        9.83        7.99      4.21 o
   2  18   5       18.96       22.49      4.29 o
   3  18   5       56.35       65.04     10.05 o
   0  19   5       13.72       14.25      3.82 o
   1  19   5        4.58       -0.59      3.24 o
   0   0   6      896.84      919.69     17.70 o
   1   0   6      136.62      157.39      3.06 o
   2   0   6       24.27       23.74      2.79 o
   4   0   6     1205.22     1205.14     26.99 o
   5   0   6        1.28        3.00      3.43 o
   6   0   6       23.54       13.60      5.71 o
   7   0   6        2.39        4.79      3.67 o
   0   1   6      913.94     1059.69     12.54 o
   1   1   6     3496.11     3669.47     31.69 o
   2   1   6      442.34      431.25      8.34 o
   3   1   6      276.91      312.02      7.45 o
   4   1   6      111.44      113.11      5.40 o
   5   1   6      422.83      422.04     27.62 o
   6   1   6       24.24       13.21      5.00 o
   7   1   6        7.76        5.64      3.09 o
   0   2   6      688.65      700.41      9.94 o
   1   2   6      103.27      112.30      1.99 o
   2   2   6     1305.51     1323.93     27.38 o
   3   2   6      145.12      132.85      4.61 o
   4   2   6      374.70      366.42     10.14 o
   5   2   6      120.51      112.64      8.72 o
   6   2   6       16.19       16.51      3.53 o
   7   2   6       37.14       36.40      5.02 o
   0   3   6        3.44        1.31      0.80 o
   1   3   6     1407.96     1489.69     14.66 o
   2   3   6      414.75      423.87      9.61 o
   3   3   6       57.01       51.63      4.69 o
   4   3   6      783.48      779.39     23.15 o
   5   3   6       99.38       97.23      6.32 o
   6   3   6       23.58       24.19      4.00 o
   7   3   6        5.45        5.62      2.95 o
   0   4   6      212.00      218.84      4.39 o
   1   4   6       58.84       74.33      1.70 o
   2   4   6      198.45      221.56      4.39 o
   3   4   6       23.52       20.77      2.77 o
   4   4   6      270.64      269.73      8.86 o
   5   4   6       42.66       45.39      5.52 o
   6   4   6        2.00        2.93      2.46 o
   7   4   6       12.36       16.24      3.78 o
   0   5   6       19.02       19.05      1.33 o
   1   5   6      158.87      177.96      2.96 o
   2   5   6      940.46      912.83     10.30 o
   3   5   6      478.87      490.92     10.77 o
   4   5   6       91.65       80.52      4.78 o
   5   5   6      101.15      109.57      6.07 o
   6   5   6       31.55       31.27      6.68 o
   0   6   6       52.48       55.20      2.40 o
   1   6   6      256.66      278.24      3.57 o
   2   6   6      226.65      198.19      4.62 o
   3   6   6      289.93      291.12     13.84 o
   4   6   6        4.46        5.32      1.85 o
   5   6   6        0.64        0.83      1.81 o
   6   6   6       42.66       42.29      4.44 o
   0   7   6      110.52       96.95      5.13 o
   1   7   6      193.91      196.09      3.04 o
   2   7   6      165.80      154.90      3.85 o
   3   7   6     1803.30     1724.15     26.63 o
   4   7   6       15.88       16.30      2.62 o
   5   7   6      149.60      148.38      6.67 o
   6   7   6        7.86        3.21      2.54 o
   1   8   6      153.19      143.48      3.19 o
   2   8   6      273.84      284.23      5.52 o
   3   8   6       28.40       29.10      3.17 o
   4   8   6       62.24       61.74      4.56 o
   5   8   6      146.39      152.75      9.58 o
   6   8   6        1.80        6.52      2.77 o
   0   9   6        2.61       -0.17      0.86 o
   1   9   6      128.71      137.95      3.05 o
   2   9   6      277.60      297.00      5.91 o
   3   9   6      197.98      199.52      6.78 o
   4   9   6      181.34      190.69      7.17 o
   5   9   6       10.10        7.71      4.16 o
   6   9   6       40.44       39.83      5.12 o
   0  10   6      113.86      131.45      7.87 o
   1  10   6      166.19      163.42      3.68 o
   2  10   6      175.94      179.18      5.90 o
   3  10   6       24.45       23.42      2.52 o
   4  10   6        1.17        1.44      2.19 o
   5  10   6       19.21       18.68      4.11 o
   6  10   6       69.22       69.21      9.64 o
   0  11   6       15.75       21.07      3.27 o
   1  11   6       80.50       82.38      2.99 o
   2  11   6      135.61      120.10      4.65 o
   3  11   6      286.40      295.16      7.10 o
   4  11   6      407.57      425.62     15.88 o
   5  11   6       42.22       51.72      5.22 o
   0  12   6      180.21      187.14      5.99 o
   1  12   6      260.07      271.37      5.00 o
   2  12   6       86.74       77.54      5.98 o
   3  12   6       76.45       71.26      4.16 o
   4  12   6      202.95      220.97      9.72 o
   5  12   6       33.93       27.90      4.90 o
   0  13   6       31.30       30.15      3.21 o
   1  13   6       16.76       19.09      2.04 o
   2  13   6       75.24       72.53      4.40 o
   3  13   6      276.16      285.86      9.01 o
   4  13   6       89.07       92.07      7.39 o
   5  13   6       56.20       81.05     14.42 o
   0  14   6      450.06      449.33     11.00 o
   1  14   6       32.45       34.66      2.81 o
   2  14   6      170.63      163.22      5.79 o
   3  14   6      118.13      123.35      5.73 o
   4  14   6       26.37       29.84      5.20 o
   5  14   6       31.25       28.67      7.10 o
   0  15   6        1.17       -2.86      3.21 o
   1  15   6       70.03       71.98      5.07 o
   2  15   6       57.89       54.71      4.10 o
   3  15   6       49.82       51.93      4.30 o
   4  15   6       23.22       23.18      4.94 o
   0  16   6       49.72       61.91      5.29 o
   1  16   6       38.46       30.52      3.46 o
   2  16   6       42.99       40.41      4.02 o
   3  16   6      108.83       99.72      5.66 o
   4  16   6       46.49       44.12      6.95 o
   0  17   6        2.16        0.58      3.06 o
   1  17   6       28.15       24.64      3.87 o
   2  17   6       52.98       61.69      4.76 o
   3  17   6        9.73        9.93      3.23 o
   0  18   6       21.19       17.18      4.41 o
   1  18   6        3.50        0.71      3.12 o
   2  18   6       56.89       54.24      4.78 o
   0  19   6        8.16        9.43      3.67 o
   1  19   6       43.03       46.69      4.89 o
   1   0   7     1722.95     1888.68     28.52 o
   2   0   7     1773.24     1859.69     36.35 o
   4   0   7     1039.94      981.32     35.32 o
   5   0   7        2.20        0.73      3.20 o
   6   0   7       13.24       27.69      7.23 o
   7   0   7        2.25        3.48      3.42 o
   0   1   7      355.85      368.57      5.42 o
   1   1   7       46.54       49.78      1.73 o
   2   1   7       48.84       49.98      2.15 o
   4   1   7       43.27       44.16      3.96 o
   5   1   7       11.05        9.85      3.18 o
   6   1   7        1.94        0.43      2.63 o
   7   1   7        8.05        6.83      3.33 o
   0   2   7       20.44       22.87      1.35 o
   1   2   7      656.50      674.19      7.44 o
   2   2   7      138.48      133.40      3.32 o
   3   2   7      117.27       51.57      6.76 o
   4   2   7      321.31      320.18      9.54 o
   5   2   7        7.84        5.22      2.93 o
   6   2   7        5.05        3.86      3.01 o
   7   2   7        1.41        4.31      2.95 o
   0   3   7        4.83       11.40      1.25 o
   1   3   7      122.05      121.03      2.09 o
   2   3   7      803.49      846.59     12.45 o
   3   3   7     1010.80     1038.78     19.87 o
   4   3   7      154.02      148.43      6.51 o
   5   3   7       92.48      103.09      8.58 o
   6   3   7       26.26       27.72      4.37 o
   7   3   7        6.96        5.54      3.29 o
   0   4   7        1.80       -0.45      0.81 o
   1   4   7      145.01      146.31      2.41 o
   2   4   7      457.07      487.69      7.67 o
   3   4   7       59.93       61.95      4.44 o
   4   4   7      301.15      308.75      9.66 o
   5   4   7      162.83      164.99      6.54 o
   6   4   7       29.53       31.51      4.53 o
   0   5   7       30.34       39.18      2.01 o
   1   5   7      546.14      571.28      6.79 o
   2   5   7      176.52      196.62      3.96 o
   3   5   7      525.53      505.26     17.39 o
   4   5   7      255.25      251.73      7.62 o
   5   5   7        2.51        2.30      1.84 o
   6   5   7       43.12       37.46      4.93 o
   0   6   7       25.66       21.12      1.66 o
   1   6   7      329.74      344.75      4.40 o
   2   6   7       61.76       55.78      2.30 o
   3   6   7      373.75      356.31      9.77 o
   4   6   7      188.09      190.09      6.73 o
   5   6   7       57.11       58.51      4.74 o
   6   6   7        7.69        6.44      3.00 o
   0   7   7       33.90       11.94      6.17 o
   1   7   7      152.12      170.48      3.30 o
   2   7   7      159.82      167.92      4.14 o
   3   7   7      222.43      221.77      6.96 o
   4   7   7      257.66      255.68      8.05 o
   5   7   7       68.03       69.55      5.21 o
   6   7   7       52.51       45.29      5.37 o
   0   8   7       24.12       15.51     17.46 o
   1   8   7      180.11      191.04      3.82 o
   2   8   7       71.05       67.55      3.52 o
   3   8   7      656.49      653.47     13.60 o
   4   8   7      200.31      201.26      7.35 o
   5   8   7       54.61       55.39      4.90 o
   6   8   7       27.29       26.96      4.16 o
   1   9   7       33.78       34.23      2.48 o
   2   9   7       37.39       34.69      2.46 o
   3   9   7      847.83      839.73     13.61 o
   4   9   7      156.04      145.71      6.46 o
   5   9   7      217.66      224.46      8.40 o
   6   9   7        0.14        0.28      2.62 o
   0  10   7       81.33       71.07      3.74 o
   1  10   7       20.08       21.26      1.80 o
   2  10   7      853.08      867.01     12.25 o
   3  10   7       87.32       92.96      4.01 o
   4  10   7       60.00       61.89      4.98 o
   5  10   7       21.32       16.97      3.41 o
   6  10   7       74.22       87.58      6.92 o
   0  11   7       48.10       52.38      3.53 o
   1  11   7       65.51       64.61      2.65 o
   2  11   7       23.40       20.88      2.54 o
   3  11   7      249.39      246.07      6.02 o
   4  11   7      429.81      443.56     15.24 o
   5  11   7        6.26        8.50      4.51 o
   0  12   7       38.83       44.29      7.71 o
   1  12   7      178.03      167.95      3.98 o
   2  12   7       94.16       84.96      4.38 o
   3  12   7       78.02       75.31      4.34 o
   4  12   7       88.32       88.42      7.73 o
   5  12   7       10.93        7.45      3.68 o
   0  13   7       30.19       35.81      3.72 o
   1  13   7        0.33        0.36      1.44 o
   2  13   7      191.65      196.26      9.75 o
   3  13   7      279.27      271.24     11.95 o
   4  13   7       84.88       88.02      7.55 o
   5  13   7        8.48       13.98      4.35 o
   0  14   7       40.66       34.34      4.79 o
   1  14   7      143.05      154.28      5.12 o
   2  14   7       55.30       56.43      4.90 o
   3  14   7       36.47       37.62      3.68 o
   4  14   7       38.92       38.46      5.54 o
   0  15   7        5.19        7.02      2.94 o
   1  15   7      106.50      113.71      6.29 o
   2  15   7      165.44      166.93      6.20 o
   3  15   7        1.44       -2.31      2.31 o
   4  15   7      106.69      104.10      6.84 o
   0  16   7        2.07        1.20      2.88 o
   1  16   7       32.90       38.36      5.24 o
   2  16   7       30.10       25.54      3.58 o
   3  16   7       13.93       13.49      3.22 o
   0  17   7        6.43       10.87      3.47 o
   1  17   7        8.75        8.35      3.31 o
   2  17   7       39.93       39.95      4.18 o
   3  17   7       41.04       44.80      5.92 o
   0  18   7        1.60        2.95      3.17 o
   1  18   7       21.08       22.21      4.16 o
   2  18   7       34.15       33.17      5.82 o
   0  19   7        3.94        8.75      4.81 o
   1  19   7        3.79       -3.36      3.36 o
   0   0   8     1083.02     1104.52     17.19 o
   1   0   8      236.98      251.61      4.69 o
   2   0   8      977.45     1051.61     17.43 o
   3   0   8       41.41       39.87      5.46 o
   4   0   8      431.50      408.77     20.03 o
   5   0   8       31.75       19.44      6.10 o
   6   0   8        1.56        5.79      4.82 o
   0   1   8       27.47       32.49      1.64 o
   1   1   8      580.86      651.94      6.76 o
   2   1   8      516.37      561.15      7.45 o
   3   1   8      412.72      408.18     12.13 o
   4   1   8       96.28       90.35     10.72 o
   5   1   8      189.73      171.88     18.02 o
   6   1   8        6.88       10.78      3.83 o
   0   2   8      150.29      183.96      3.58 o
   1   2   8      968.98     1002.28      9.77 o
   2   2   8      441.78      439.86      7.09 o
   3   2   8      285.80      271.57      9.98 o
   4   2   8      211.50      208.72      8.41 o
   5   2   8       32.64       41.22      5.70 o
   6   2   8        2.85        5.66      3.28 o
   0   3   8      927.98      956.88     15.90 o
   1   3   8      471.84      454.42      4.53 o
   2   3   8      249.67      271.52      5.34 o
   3   3   8      118.12      121.02      6.82 o
   4   3   8      160.29      150.05     10.40 o
   5   3   8        8.35        3.99      2.80 o
   6   3   8        3.29        2.58      2.63 o
   0   4   8        0.13        0.54      1.25 o
   1   4   8      356.39      391.31      3.86 o
   2   4   8       44.67       42.78      2.66 o
   3   4   8      380.66      383.22     10.45 o
   4   4   8      759.95      767.73     17.32 o
   5   4   8       27.58       37.09      5.60 o
   6   4   8       26.47       25.50      4.25 o
   0   5   8       88.69      115.26      7.95 o
   1   5   8      226.02      241.69      3.44 o
   2   5   8      319.77      300.93      5.62 o
   3   5   8       41.24       43.12      4.22 o
   4   5   8      321.90      327.51      9.06 o
   5   5   8       31.00       33.69      3.80 o
   6   5   8        3.93        0.29      2.34 o
   0   6   8        0.21        0.32      0.87 o
   1   6   8      131.33      121.51      2.74 o
   2   6   8      762.01      757.41     10.03 o
   3   6   8      369.18      358.69      9.04 o
   4   6   8      159.73      165.89      6.42 o
   5   6   8       22.55       17.33      4.86 o
   6   6   8       51.63       52.88      5.77 o
   1   7   8      158.46      161.57      3.81 o
   2   7   8        2.37        0.74      1.15 o
   3   7   8      978.78      971.11     17.42 o
   4   7   8      160.94      170.39      6.69 o
   5   7   8      129.58      117.36      6.81 o
   6   7   8        9.54       16.29      3.77 o
   0   8   8        1.59        2.77      1.45 o
   1   8   8      182.21      180.55      3.64 o
   2   8   8      218.42      209.86      4.90 o
   3   8   8       81.41       84.65      4.13 o
   4   8   8       51.74       53.60      4.52 o
   5   8   8      176.68      183.64      7.74 o
   6   8   8       11.86        8.96      4.13 o
   0   9   8       91.20       74.03      3.69 o
   1   9   8       76.86       82.52      2.63 o
   2   9   8       94.16       94.40      3.68 o
   3   9   8      248.49      239.58      6.31 o
   4   9   8       11.53       12.34      3.13 o
   5   9   8       21.01       23.18      4.20 o
   6   9   8       30.25       25.58      4.45 o
   0  10   8       13.81       15.02      3.55 o
   1  10   8      185.75      175.92      3.93 o
   2  10   8      215.10      222.68      5.46 o
   3  10   8       79.31       76.69      3.77 o
   4  10   8       32.01       33.94      3.97 o
   5  10   8       88.30      110.79      7.51 o
   0  11   8       26.87       26.56      5.36 o
   1  11   8       50.49       45.08      2.34 o
   2  11   8      182.60      183.09      6.74 o
   3  11   8        7.71        5.42      1.86 o
   4  11   8      297.21      306.77     10.52 o
   5  11   8       80.56       94.04      6.77 o
   0  12   8       12.78       20.11      3.10 o
   1  12   8       82.82       80.73      3.05 o
   2  12   8       81.47       79.15      4.34 o
   3  12   8       57.73       57.95      4.72 o
   4  12   8        3.73        2.68      2.40 o
   5  12   8       11.53        8.47      4.16 o
   0  13   8        0.06       -1.47      2.48 o
   1  13   8       57.15       57.32      3.20 o
   2  13   8        5.64        3.56      2.18 o
   3  13   8       25.66       24.23      3.19 o
   4  13   8      104.39      104.59      8.18 o
   5  13   8      183.98      193.35     10.50 o
   0  14   8      107.54      120.72      6.11 o
   1  14   8      124.45      119.89      5.84 o
   2  14   8        8.19       10.93      2.62 o
   3  14   8       72.54       75.12      5.05 o
   4  14   8       83.33       77.01     16.55 o
   0  15   8        6.10        4.11      2.92 o
   1  15   8       31.55       32.20      5.03 o
   2  15   8       30.07       28.60      3.41 o
   3  15   8       24.05       24.13      3.74 o
   4  15   8       72.62       75.79      6.06 o
   0  16   8       14.80        8.87      3.82 o
   1  16   8       68.68       70.95      5.20 o
   2  16   8        4.23        3.32      2.66 o
   3  16   8      109.70      105.93      6.91 o
   0  17   8       13.98       10.24      3.51 o
   1  17   8        1.84        3.38      3.08 o
   2  17   8      120.50      122.73      6.95 o
   3  17   8        2.51        4.74      3.08 o
   0  18   8        0.04       -1.59      3.08 o
   1  18   8       27.55       24.65      4.03 o
   2  18   8        5.91        6.21      3.38 o
   1   0   9      174.44      154.48      3.65 o
   2   0   9        0.36        0.44      1.22 o
   3   0   9       20.67       22.13      5.05 o
   4   0   9       17.81       22.85      5.66 o
   5   0   9        8.71       14.60      5.89 o
   6   0   9       18.65       14.14      6.10 o
   0   1   9       38.07       35.16      2.76 o
   1   1   9      285.96      293.50      3.83 o
   2   1   9       93.62      105.43      2.82 o
   3   1   9      379.07      401.26     10.35 o
   4   1   9      142.82      140.66      8.06 o
   5   1   9      177.82      172.91      9.86 o
   6   1   9       29.38       31.47      5.58 o
   0   2   9      680.07      674.27     12.14 o
   1   2   9       82.40       86.53      2.53 o
   2   2   9      234.87      247.07      5.19 o
   3   2   9       25.31       22.91      3.12 o
   4   2   9      208.84      199.47      9.75 o
   5   2   9      195.18      195.35     10.53 o
   6   2   9       30.05       34.44      6.07 o
   0   3   9        7.97        8.63      1.45 o
   1   3   9      941.27      992.89      9.31 o
   2   3   9      286.38      309.67      6.01 o
   3   3   9       12.45       10.66      2.45 o
   4   3   9      190.57      178.86      9.23 o
   5   3   9      103.94      101.80      8.75 o
   6   3   9        0.57        0.50      2.59 o
   0   4   9      170.47      132.47      4.30 o
   1   4   9      447.21      469.64      4.85 o
   2   4   9       57.59       48.49      2.92 o
   3   4   9       71.94       75.44      7.86 o
   4   4   9      414.28      417.89     11.97 o
   5   4   9      164.37      167.68     10.05 o
   6   4   9       16.22       11.08      3.34 o
   0   5   9        6.90        1.92      1.52 o
   1   5   9      493.89      531.06      6.16 o
   2   5   9      285.05      307.45      5.91 o
   3   5   9      105.96       98.04      6.14 o
   4   5   9       74.91       78.99      6.92 o
   5   5   9       94.71       95.37     10.00 o
   6   5   9       37.16       32.88      4.76 o
   0   6   9      417.09      227.23      9.65 o
   1   6   9       37.63       35.77      1.71 o
   2   6   9      649.43      647.13      8.59 o
   3   6   9      122.23      113.22      5.33 o
   4   6   9       19.31       22.10      3.08 o
   5   6   9      138.12      136.41     13.37 o
   6   6   9        8.88        6.17      3.05 o
   0   7   9      371.28      174.10      8.58 o
   1   7   9       19.58       17.18      1.38 o
   2   7   9      218.78      221.48      7.25 o
   3   7   9       86.42       77.46      3.81 o
   4   7   9       23.82       17.90      2.89 o
   5   7   9       40.18       39.17      4.42 o
   6   7   9       38.87       43.60      5.64 o
   0   8   9       47.40       40.75      3.90 o
   1   8   9       66.58       69.97      2.42 o
   2   8   9      185.59      190.51      4.79 o
   3   8   9      136.58      143.68      4.83 o
   4   8   9        3.27        1.81      1.93 o
   5   8   9       21.77       28.04      4.00 o
   6   8   9       80.80       83.42      7.53 o
   0   9   9       92.23       77.12      4.52 o
   1   9   9       29.61       33.00      1.86 o
   2   9   9       63.58       67.31      4.15 o
   3   9   9       85.39       83.19      4.60 o
   4   9   9      115.46      117.53      6.75 o
   5   9   9      102.92      111.83      7.08 o
   0  10   9       40.13       42.16      3.59 o
   1  10   9       84.33       79.55      2.86 o
   2  10   9      461.29      455.50      8.20 o
   3  10   9       37.94       36.34      2.86 o
   4  10   9       43.44       32.09      3.93 o
   5  10   9       12.09       12.36      3.32 o
   0  11   9      161.30      152.19      6.06 o
   1  11   9       44.77       43.23      2.32 o
   2  11   9       77.94       76.76      3.80 o
   3  11   9       25.86       23.22      2.59 o
   4  11   9      150.75      149.94      7.59 o
   5  11   9       16.23       20.40      3.93 o
   0  12   9      363.47      349.67      9.27 o
   1  12   9       21.30       21.29      1.95 o
   2  12   9       48.62       48.44      3.55 o
   3  12   9       91.18       95.78      5.02 o
   4  12   9       11.97       13.42      3.25 o
   5  12   9       24.31       35.31      4.75 o
   0  13   9       39.47       31.04      3.72 o
   1  13   9        3.50        3.02      1.94 o
   2  13   9       11.58       10.68      2.92 o
   3  13   9      276.07      293.48      7.96 o
   4  13   9       64.98       62.78      6.66 o
   0  14   9       33.75       32.45      4.33 o
   1  14   9       49.10       45.71      4.10 o
   2  14   9        7.48        2.38      2.38 o
   3  14   9       10.04       13.14      3.29 o
   4  14   9       32.10       30.55      5.32 o
   0  15   9       75.98       80.34      5.38 o
   1  15   9       49.49       52.71      7.31 o
   2  15   9       35.23       34.66      4.13 o
   3  15   9      104.51       97.85      5.64 o
   4  15   9       37.99       42.37      6.25 o
   0  16   9        0.36       -0.27      4.68 o
   1  16   9       15.02       15.54      3.37 o
   2  16   9       32.02       28.95      4.06 o
   3  16   9        4.82        4.83      3.00 o
   0  17   9       20.01       21.49      3.87 o
   1  17   9        0.20       -2.79      2.79 o
   2  17   9       67.16       64.98      5.49 o
   0  18   9       99.53      114.06     15.46 o
   1  18   9        0.06       -0.18      3.01 o
   0   0  10      189.66      213.01      6.81 o
   1   0  10      181.73      188.62      5.68 o
   2   0  10       43.61       52.97      3.19 o
   3   0  10      232.78      202.75     13.02 o
   4   0  10      225.41      208.39     14.29 o
   5   0  10       18.39       14.57      5.45 o
   6   0  10       80.26       73.56     11.62 o
   0   1  10      230.69      246.07      5.26 o
   1   1  10      312.14      318.51      4.21 o
   2   1  10       16.54       20.52      1.86 o
   3   1  10      170.04      154.99      7.87 o
   4   1  10       16.75       14.19      3.58 o
   5   1  10       79.61       75.13      7.74 o
   6   1  10        1.69        3.44      3.32 o
   0   2  10      711.55      765.48     13.71 o
   1   2  10       79.01       72.78      1.94 o
   2   2  10      133.22      125.60      3.87 o
   3   2  10      243.49      235.28      7.85 o
   4   2  10       27.23       26.18      4.51 o
   5   2  10      139.61      147.52     10.03 o
   6   2  10      114.07      114.09     11.73 o
   1   3  10      603.59      594.63      6.27 o
   2   3  10       90.16       97.15      3.58 o
   3   3  10      100.22      100.72      5.89 o
   4   3  10       13.26       10.25      3.29 o
   5   3  10       49.38       62.18      7.04 o
   6   3  10        3.71        1.67      3.72 o
   0   4  10       80.43       77.60      7.64 o
   1   4  10      309.77      304.06      3.96 o
   2   4  10      142.92      150.91      3.83 o
   3   4  10       71.74       73.73      5.30 o
   4   4  10      136.56      122.99      8.45 o
   5   4  10       61.40       62.38      7.25 o
   6   4  10       24.07       13.68      5.17 o
   1   5  10      153.56      141.34      2.79 o
   2   5  10       77.76       74.59      3.37 o
   3   5  10      136.54      142.13     16.97 o
   4   5  10       47.74       39.08      4.61 o
   5   5  10      103.29      101.40      7.44 o
   6   5  10       61.10       62.69      8.14 o
   0   6  10      282.01      278.25      5.93 o
   1   6  10       53.89       56.35      1.90 o
   2   6  10      517.49      490.93      7.79 o
   3   6  10      130.04      120.85      4.97 o
   4   6  10      188.81      193.93      7.29 o
   5   6  10       23.58       20.31      3.66 o
   6   6  10       24.85       20.16      4.10 o
   0   7  10     1156.22     1132.11     14.92 o
   1   7  10      455.24      449.89      5.97 o
   2   7  10       70.16       64.58      4.66 o
   3   7  10       15.30       18.85      2.33 o
   4   7  10       31.07       34.46      3.84 o
   5   7  10        4.87        4.34      2.72 o
   6   7  10        7.37        7.88      3.28 o
   0   8  10       24.70       22.32      2.97 o
   1   8  10      157.33      146.43      3.25 o
   2   8  10      397.11      408.99      7.43 o
   3   8  10      184.71      175.49      4.95 o
   4   8  10       21.10       17.80      3.08 o
   5   8  10       48.39       38.67      4.52 o
   0   9  10       24.59       16.53      3.27 o
   1   9  10       15.73       13.09      1.43 o
   2   9  10      355.54      326.57      6.97 o
   3   9  10      153.99      158.87      4.86 o
   4   9  10       83.58       92.90      6.17 o
   5   9  10       10.57       12.58      5.07 o
   0  10  10       32.33       26.91      3.14 o
   1  10  10      187.11      185.33      3.82 o
   2  10  10      207.28      205.02      5.34 o
   3  10  10       28.22       30.15      2.72 o
   4  10  10      132.52      126.05      7.17 o
   5  10  10       12.49       10.67      3.20 o
   0  11  10        3.35        2.52      2.26 o
   1  11  10       80.71       76.07      3.19 o
   2  11  10        0.21        1.25      1.59 o
   3  11  10       27.29       29.12      2.84 o
   4  11  10       97.48       95.98      6.61 o
   5  11  10       61.54       62.89      5.89 o
   0  12  10        5.92        6.05      2.59 o
   1  12  10      130.56      132.10      4.58 o
   2  12  10       62.94       58.41      7.30 o
   3  12  10       34.56       37.20      3.41 o
   4  12  10        1.23        1.05      2.55 o
   0  13  10        4.41        9.48      3.35 o
   1  13  10       25.16       28.01      3.41 o
   2  13  10       61.09       69.67      4.40 o
   3  13  10       20.23       22.52      3.24 o
   4  13  10       19.20       22.89      6.80 o
   0  14  10       36.33       38.21      4.43 o
   1  14  10        5.72        1.14      3.25 o
   2  14  10       44.67       45.71      4.32 o
   3  14  10       34.40       36.93      3.89 o
   4  14  10       37.27       38.31      4.69 o
   0  15  10        0.34        1.84      2.75 o
   1  15  10       16.29       10.86      3.09 o
   2  15  10        4.09       -0.42      3.15 o
   3  15  10        3.02        3.02      2.70 o
   0  16  10        0.57       -0.21      2.88 o
   1  16  10       10.40        8.79      3.15 o
   2  16  10       30.59       24.56      3.94 o
   3  16  10        5.89        6.88      3.50 o
   0  17  10       27.11       29.33      5.42 o
   1  17  10        5.15       -1.60      2.94 o
   2  17  10        7.12        7.15      3.44 o
   0  18  10       53.26       58.92      9.21 o
   1   0  11        9.64        8.08      1.37 o
   2   0  11        1.05        0.68      2.02 o
   3   0  11       59.83       71.15      9.03 o
   4   0  11      109.32       81.96     10.66 o
   5   0  11        3.55        4.91      4.57 o
   6   0  11      189.39      162.79     17.29 o
   1   1  11       49.75       43.05      1.66 o
   2   1  11      120.27      119.53      3.77 o
   3   1  11       35.16       26.02      8.44 o
   4   1  11       46.89       47.59      8.66 o
   5   1  11       60.77       56.60      7.02 o
   6   1  11       85.25       75.21     10.79 o
   0   2  11       15.23       15.99      2.38 o
   1   2  11      274.07      244.44      3.90 o
   2   2  11       93.67      100.69      3.63 o
   3   2  11      264.49      242.98     10.35 o
   4   2  11      108.27      105.85      8.54 o
   5   2  11       77.63       84.83     12.56 o
   6   2  11       56.74       50.03      7.21 o
   1   3  11      501.65      499.65      6.04 o
   2   3  11       34.90       32.96      2.45 o
   3   3  11      149.21      133.01      6.30 o
   4   3  11      124.27      119.45      9.19 o
   5   3  11       14.17       14.49      4.13 o
   6   3  11        0.43       -1.62      2.93 o
   0   4  11      531.51      524.86     20.79 o
   1   4  11      139.19      136.61      2.60 o
   2   4  11       17.28       14.71      1.74 o
   3   4  11       60.51       48.51      4.48 o
   4   4  11        4.23        4.86      2.76 o
   5   4  11       34.73       27.38      6.46 o
   6   4  11        3.02        2.88      2.81 o
   0   5  11      904.25      946.24     16.76 o
   1   5  11       85.93       91.02      2.39 o
   2   5  11      157.62      153.81      4.12 o
   3   5  11       23.10       22.08      3.50 o
   4   5  11      147.60      134.21      9.00 o
   5   5  11       74.53       79.93      6.73 o
   6   5  11       15.01       19.46      4.33 o
   0   6  11      468.47      488.40      8.87 o
   1   6  11      341.92      331.12      4.73 o
   2   6  11       97.77      101.24      3.54 o
   3   6  11       71.73       60.18      3.94 o
   4   6  11       37.44       42.80      4.23 o
   5   6  11       23.78       17.71      3.95 o
   6   6  11      183.78      209.65     11.64 o
   0   7  11       20.36       21.28      2.74 o
   1   7  11      148.67      152.75      3.00 o
   2   7  11       54.18       49.68      2.89 o
   3   7  11       20.23       24.38      2.37 o
   4   7  11       15.69       19.18      3.20 o
   5   7  11       32.62       36.10      4.90 o
   0   8  11      516.24      494.78     10.80 o
   1   8  11      185.93      192.29      3.86 o
   2   8  11      450.86      442.10      8.34 o
   3   8  11       39.62       45.17      3.09 o
   4   8  11      113.73      105.29      6.44 o
   5   8  11       79.31       81.27      7.03 o
   0   9  11       56.03       54.94      4.00 o
   1   9  11      519.71      505.61      6.75 o
   2   9  11       23.88       23.31      2.63 o
   3   9  11       15.38       14.59      2.22 o
   4   9  11       11.76       10.17      2.88 o
   5   9  11       16.83       12.49      3.77 o
   0  10  11        1.57       -0.10      2.15 o
   1  10  11      420.18      402.77      6.75 o
   2  10  11        6.55        5.26      1.66 o
   3  10  11       56.58       49.85      3.40 o
   4  10  11       26.33       21.63      4.53 o
   5  10  11       19.66       16.03      4.52 o
   0  11  11        7.47        6.12      2.62 o
   1  11  11      118.79      120.87      4.59 o
   2  11  11       26.09       25.63      2.64 o
   3  11  11       99.04       99.39      4.70 o
   4  11  11       52.34       54.47      6.57 o
   5  11  11       26.89       27.06      4.49 o
   0  12  11       36.28       31.03      3.68 o
   1  12  11      146.61      151.44      5.47 o
   2  12  11       11.99       13.85      2.55 o
   3  12  11       42.61       44.53      4.52 o
   4  12  11       22.52       23.68      3.96 o
   0  13  11       71.03       66.24      4.82 o
   1  13  11       60.41       58.93      4.45 o
   2  13  11        2.21       -2.39      2.39 o
   3  13  11       17.31       21.54      3.17 o
   4  13  11       50.72       56.45      5.25 o
   0  14  11        6.04        3.02      3.15 o
   1  14  11       12.29       11.10      3.01 o
   2  14  11       46.56       43.65      4.39 o
   3  14  11       78.71       84.64      5.34 o
   0  15  11        5.69        4.30      2.88 o
   1  15  11        7.29        5.80      2.98 o
   2  15  11       22.83       28.55      3.98 o
   3  15  11       14.50       10.79      3.57 o
   0  16  11        6.58        7.48      3.27 o
   1  16  11       53.10       46.78      4.60 o
   2  16  11       36.53       38.22      4.60 o
   0  17  11       22.34       19.42      3.80 o
   1  17  11        2.26       -0.62      3.17 o
   1   0  12       16.99       15.20      1.72 o
   2   0  12      415.09      411.25     12.11 o
   3   0  12       13.67       10.49      4.50 o
   4   0  12       13.19        2.97      4.05 o
   5   0  12        1.50        7.26      4.65 o
   6   0  12       63.87       75.90     12.49 o
   0   1  12       34.30       33.23      4.29 o
   1   1  12       37.12       37.05      1.56 o
   2   1  12      111.71      109.39      4.58 o
   3   1  12      190.12      175.41      8.95 o
   4   1  12       65.08       70.30      7.22 o
   5   1  12       12.84       19.28      4.58 o
   6   1  12       18.14       15.50      4.94 o
   0   2  12      285.90      253.36     16.96 o
   1   2  12      206.97      206.57      3.52 o
   2   2  12       12.82        7.61      1.62 o
   3   2  12      238.22      194.94      9.47 o
   4   2  12        7.96        4.50      2.78 o
   5   2  12        8.80        2.80      2.94 o
   6   2  12      217.41      241.33     13.36 o
   0   3  12       29.86       24.95      2.26 o
   1   3  12       31.06       30.96      1.64 o
   2   3  12        9.15        5.76      1.61 o
   3   3  12       16.93       20.04      3.90 o
   4   3  12       72.16       60.92      6.73 o
   5   3  12       81.12       92.28      9.06 o
   6   3  12       19.80       22.00      5.54 o
   0   4  12       20.34       25.10      2.20 o
   1   4  12       95.68       97.15      3.10 o
   2   4  12       53.77       48.79      3.01 o
   3   4  12       51.19       46.43      4.91 o
   4   4  12      128.45      130.24     13.00 o
   5   4  12       68.13       75.23      8.35 o
   6   4  12       63.49       56.16      6.32 o
   0   5  12      104.82       91.59      4.53 o
   1   5  12      798.78      772.99      8.57 o
   2   5  12       20.95       21.59      2.05 o
   3   5  12       99.19       94.92      4.75 o
   4   5  12      115.47      108.25      8.91 o
   5   5  12       13.90       16.46      3.51 o
   6   5  12        3.49       -0.60      2.67 o
   0   6  12      480.79      442.15      9.87 o
   1   6  12      201.73      189.28      3.48 o
   2   6  12      432.26      405.91      7.15 o
   3   6  12        4.69        2.07      1.68 o
   4   6  12        5.92        9.29      2.80 o
   5   6  12       90.83       96.72     11.60 o
   0   7  12      209.02      195.15      6.69 o
   1   7  12      241.20      242.20      3.84 o
   2   7  12       87.02       78.01      3.50 o
   3   7  12       46.90       48.99      3.13 o
   4   7  12       11.26       11.73      3.16 o
   5   7  12       21.41       22.78      4.10 o
   0   8  12      145.23      146.06      5.91 o
   1   8  12       58.65       61.19      2.15 o
   2   8  12      217.17      224.93      5.52 o
   3   8  12        6.86        5.81      1.81 o
   4   8  12       94.99      103.30      6.45 o
   5   8  12       14.77       13.85      3.78 o
   0   9  12      121.57      115.33      5.96 o
   1   9  12      128.25      123.40      3.67 o
   2   9  12       21.09       16.45      2.20 o
   3   9  12       47.28       55.41      3.46 o
   4   9  12       22.47       19.12      3.60 o
   5   9  12       20.18       23.36      4.51 o
   0  10  12      253.06      253.54      7.74 o
   1  10  12      271.38      271.36      7.06 o
   2  10  12       54.17       59.46      3.48 o
   3  10  12        2.37        0.80      1.78 o
   4  10  12        1.27       -0.31      2.39 o
   5  10  12       78.15       96.24      7.82 o
   0  11  12       20.75       18.60      3.05 o
   1  11  12       22.63       23.70      2.61 o
   2  11  12       31.63       29.26      2.75 o
   3  11  12        9.44        9.31      2.22 o
   4  11  12       20.54       14.72      3.46 o
   0  12  12      344.50      346.63      9.57 o
   1  12  12      417.82      402.94      9.79 o
   2  12  12        7.61        1.74      2.98 o
   3  12  12       50.97       52.22      3.83 o
   4  12  12        5.39        4.04      2.53 o
   0  13  12       60.89       60.96      4.89 o
   1  13  12       72.57       66.95      5.43 o
   2  13  12        1.51       -2.12      2.12 o
   3  13  12       23.06       26.04      3.41 o
   4  13  12       12.59        7.61      2.95 o
   0  14  12      218.84      221.51      7.87 o
   1  14  12       55.52       55.13      4.57 o
   2  14  12       64.49       59.00      4.86 o
   3  14  12       17.23       12.14      3.47 o
   0  15  12      191.74      211.94     12.32 o
   1  15  12       47.02       53.45      4.74 o
   2  15  12        0.17       -2.49      2.72 o
   0  16  12        1.39        5.51      3.25 o
   1  16  12       43.12       47.12      5.61 o
   2  16  12       29.83       29.49      6.08 o
   0  17  12        5.46        9.46      6.93 o
   1   0  13       10.59       12.65      1.74 o
   2   0  13       47.01       41.88      4.59 o
   3   0  13       10.22        7.26      4.14 o
   4   0  13      120.93      115.44     13.00 o
   5   0  13       26.85       27.20      8.09 o
   6   0  13       20.44       15.04      6.65 o
   0   1  13      947.73      948.94     12.81 o
   1   1  13      179.97      159.69      3.15 o
   2   1  13       13.02       14.30      2.23 o
   3   1  13       87.46       86.04     10.88 o
   4   1  13      149.20      156.86      9.55 o
   5   1  13      228.90      255.13     28.89 o
   6   1  13       16.69       12.59      4.51 o
   0   2  13      850.80      846.16     11.77 o
   1   2  13       74.56       74.42      2.39 o
   2   2  13      452.25      383.55      8.46 o
   3   2  13       72.51       73.73      6.96 o
   4   2  13        6.14        8.27      3.49 o
   5   2  13       19.17       21.43      8.51 o
   6   2  13       25.06       20.76      7.11 o
   0   3  13      933.84      933.53     12.71 o
   1   3  13      671.13      622.09      7.39 o
   2   3  13       60.06       54.29      2.82 o
   3   3  13       97.13       83.52     10.38 o
   4   3  13       14.41       17.73      4.79 o
   5   3  13      184.43      191.40     11.45 o
   0   4  13       12.81       10.18      2.26 o
   1   4  13      416.50      415.65      5.65 o
   2   4  13      234.27      220.15      5.88 o
   3   4  13       78.28       71.99      6.87 o
   4   4  13       20.81       17.06      4.31 o
   5   4  13       28.69       25.38      5.32 o
   0   5  13      198.88      183.48      6.06 o
   1   5  13      228.68      220.46      4.13 o
   2   5  13       12.71       11.12      1.76 o
   3   5  13        4.47        7.05      2.59 o
   4   5  13       12.42        5.08      5.44 o
   5   5  13        4.60       -0.38      3.07 o
   0   6  13       50.32       55.26      3.86 o
   1   6  13       88.92       83.97      2.93 o
   2   6  13       77.27       75.97      3.46 o
   3   6  13       73.44       75.43      4.11 o
   4   6  13       59.80       52.11      6.55 o
   5   6  13       68.67       74.40      6.89 o
   0   7  13       81.70       73.18      6.69 o
   1   7  13      119.18      128.33      2.99 o
   2   7  13      220.29      211.29      5.32 o
   3   7  13        4.88        4.11      1.56 o
   4   7  13       29.78       23.74      3.88 o
   5   7  13        2.32       -1.30      2.51 o
   0   8  13      147.14      140.33      5.63 o
   1   8  13       24.20       20.67      1.66 o
   2   8  13       66.88       59.48      3.47 o
   3   8  13        7.00        5.42      1.81 o
   4   8  13        1.69       -1.18      2.13 o
   5   8  13        9.96        7.88      3.42 o
   0   9  13        2.54       -0.35      2.20 o
   1   9  13      111.70      106.47      3.51 o
   2   9  13       62.37       57.38      3.41 o
   3   9  13       49.84       47.95      3.36 o
   4   9  13       25.73       18.31      4.99 o
   5   9  13       23.70       24.75      4.61 o
   0  10  13      432.69      457.01     12.66 o
   1  10  13      153.25      161.62      5.19 o
   2  10  13       87.35       94.01      4.75 o
   3  10  13       27.59       28.90      2.93 o
   4  10  13        5.87        4.73      5.35 o
   0  11  13      276.33      280.79      8.51 o
   1  11  13       94.27       90.24      3.87 o
   2  11  13       16.42       13.93      2.94 o
   3  11  13       52.07       53.01      4.83 o
   4  11  13       19.07       17.23      3.66 o
   0  12  13       10.07        8.15      2.85 o
   1  12  13       20.88       19.61      3.16 o
   2  12  13      119.98      133.95      7.23 o
   3  12  13       40.20       39.27      3.47 o
   4  12  13       80.77       87.68      5.58 o
   0  13  13        0.44        1.11      2.71 o
   1  13  13       11.20        5.69      2.72 o
   2  13  13       38.80       33.01      5.42 o
   3  13  13       22.01       17.90      3.77 o
   0  14  13       13.25       13.43      3.36 o
   1  14  13       25.63       19.23      3.39 o
   2  14  13      199.59      207.69      7.90 o
   3  14  13        0.36        1.23      3.11 o
   0  15  13      256.16      266.29      8.94 o
   1  15  13       93.91       93.57      5.90 o
   2  15  13       21.62       11.97      3.78 o
   0  16  13        0.39       -3.51      3.51 o
   1  16  13       37.27       34.27      4.30 o
   0   0  14     2139.35     2089.94     32.30 o
   1   0  14       36.10       41.75      2.74 o
   2   0  14      251.57      215.57      8.86 o
   3   0  14        0.35        1.77      3.62 o
   4   0  14        2.20       -1.45      3.60 o
   5   0  14       11.52       21.73      7.57 o
   0   1  14      198.13      203.59      4.77 o
   1   1  14      622.36      621.38      7.44 o
   2   1  14      190.75      164.81      5.60 o
   3   1  14       80.98       63.66      6.67 o
   4   1  14       99.11       98.33      8.71 o
   5   1  14      141.62      144.87     11.47 o
   0   2  14      594.14      603.01      9.30 o
   1   2  14      405.70      402.77      5.54 o
   2   2  14       73.36       75.66      4.22 o
   3   2  14        0.64        2.44      2.09 o
   4   2  14        0.95        1.24      2.85 o
   5   2  14        2.11        3.79      3.42 o
   0   3  14       21.48       28.01      3.87 o
   1   3  14       16.71       15.98      1.42 o
   2   3  14      106.17      114.73      4.09 o
   3   3  14        0.38        4.16      2.17 o
   4   3  14        5.43        7.01      4.17 o
   5   3  14       42.36       28.79      6.85 o
   0   4  14      136.94      129.82      4.24 o
   1   4  14      259.09      248.04      4.47 o
   2   4  14       24.47       28.89      3.17 o
   3   4  14       52.29       50.27      3.75 o
   4   4  14        2.62        2.49      3.15 o
   5   4  14       53.73       57.38     22.26 o
   0   5  14       18.21       17.48      2.60 o
   1   5  14      212.98      203.98      4.06 o
   2   5  14       21.31       21.74      2.13 o
   3   5  14       25.47       23.21      2.47 o
   4   5  14       39.28       41.96      6.40 o
   5   5  14       32.67       46.37      7.14 o
   0   6  14      223.81      226.28      6.97 o
   1   6  14       11.64       10.15      1.57 o
   2   6  14       85.64       85.28      4.15 o
   3   6  14      134.01      126.47      4.88 o
   4   6  14       39.49       33.77      5.65 o
   5   6  14        7.94        4.59      2.90 o
   0   7  14      277.28      267.67      7.76 o
   1   7  14        5.91        4.83      1.27 o
   2   7  14       39.40       39.16      2.82 o
   3   7  14       39.81       39.53      2.93 o
   4   7  14        4.94        2.45      2.53 o
   5   7  14       41.20       44.10      5.63 o
   0   8  14        0.11       -1.75      1.75 o
   1   8  14       28.91       29.88      2.10 o
   2   8  14       53.93       56.36      3.37 o
   3   8  14       32.24       34.35      2.93 o
   4   8  14       43.59       45.35      7.99 o
   0   9  14        1.14       -2.10      2.10 o
   1   9  14        6.44        4.73      1.47 o
   2   9  14       90.43       90.57      5.16 o
   3   9  14        9.45       10.23      2.38 o
   4   9  14        8.44       12.98      3.42 o
   0  10  14       57.24       51.49      4.94 o
   1  10  14      101.98       97.83      5.34 o
   2  10  14       22.87       15.88      3.03 o
   3  10  14        7.37        8.21      2.15 o
   4  10  14       48.85       53.88      5.80 o
   0  11  14       17.36       18.24      3.22 o
   1  11  14      139.96      148.01      6.13 o
   2  11  14       12.00       11.53      3.10 o
   3  11  14       26.45       26.46      3.02 o
   4  11  14        7.06        5.20      2.71 o
   0  12  14        7.63        7.17      2.87 o
   1  12  14       13.22       10.83      2.91 o
   2  12  14       75.81       70.48      5.12 o
   3  12  14        3.73        4.02      2.97 o
   0  13  14       87.45       89.54      5.67 o
   1  13  14      105.88      106.35      8.77 o
   2  13  14       41.82       42.34      4.45 o
   3  13  14        5.51        3.09      3.46 o
   0  14  14      252.79      272.20     17.84 o
   1  14  14       41.58       47.98      4.57 o
   2  14  14       26.15       37.20      4.36 o
   0  15  14      254.62      281.79     19.59 o
   1  15  14        9.65        7.95      3.08 o
   1   0  15      187.79      196.54      5.23 o
   2   0  15        4.19        0.14      5.55 o
   3   0  15        5.46        3.21      5.22 o
   4   0  15        1.12        0.77      4.05 o
   5   0  15       49.00       50.08     10.31 o
   0   1  15      113.41      112.12      3.64 o
   1   1  15      298.60      294.84      5.00 o
   2   1  15        0.90        0.60      1.85 o
   3   1  15       49.42       54.97      3.97 o
   4   1  15       30.03       13.92      4.19 o
   5   1  15       13.76       12.78      5.50 o
   0   2  15     1270.22     1283.35     18.61 o
   1   2  15      178.48      162.88      4.42 o
   2   2  15       18.85       15.82      2.14 o
   3   2  15        4.38        6.96      2.29 o
   4   2  15       21.24       31.24      5.53 o
   5   2  15       11.34       15.49      4.87 o
   0   3  15      128.16      127.92      4.35 o
   1   3  15      224.12      210.72      4.05 o
   2   3  15       94.82      106.43      4.52 o
   3   3  15      122.84      129.33     11.90 o
   4   3  15       30.66       30.66      6.58 o
   5   3  15       94.76      107.73     15.29 o
   0   4  15      386.05      400.94      8.05 o
   1   4  15      419.12      386.91      5.94 o
   2   4  15       91.89       78.96      3.95 o
   3   4  15       28.42       28.97      2.78 o
   4   4  15       23.81       36.79      5.95 o
   5   4  15       17.62       15.86      7.45 o
   0   5  15       46.19       42.06      3.01 o
   1   5  15      139.74      139.96      3.67 o
   2   5  15       18.82       17.19      2.41 o
   3   5  15       14.87       14.60      2.33 o
   4   5  15        2.98        1.27      3.13 o
   5   5  15        9.11        5.48      4.05 o
   0   6  15       11.62        8.31      2.67 o
   1   6  15      163.35      171.18      4.68 o
   2   6  15       23.95       20.63      2.60 o
   3   6  15       21.52       24.31      2.74 o
   4   6  15        5.86        8.72      4.46 o
   5   6  15       38.39       50.19      5.97 o
   0   7  15       27.50       24.98      3.15 o
   1   7  15       53.98       54.02      3.06 o
   2   7  15       29.31       30.15      2.87 o
   3   7  15       50.51       55.97      4.88 o
   4   7  15       26.20       20.98      3.93 o
   0   8  15       12.04       10.71      2.73 o
   1   8  15        5.56        5.94      1.75 o
   2   8  15       50.50       45.84      3.93 o
   3   8  15        9.89        8.59      2.37 o
   4   8  15        5.03        7.54      3.20 o
   0   9  15       37.66       44.57      3.98 o
   1   9  15      172.65      171.56      6.20 o
   2   9  15        3.15        7.63      2.54 o
   3   9  15        5.66        6.43      2.17 o
   4   9  15       33.62       34.76      4.01 o
   0  10  15       58.56       59.60      4.67 o
   1  10  15        8.25        5.60      2.43 o
   2  10  15       11.86       10.80      2.87 o
   3  10  15        6.77        6.15      3.15 o
   4  10  15       95.46      105.48      7.37 o
   0  11  15       15.97       16.30      3.18 o
   1  11  15       11.89       10.69      2.82 o
   2  11  15       57.78       62.78      4.92 o
   3  11  15       36.44       34.25      5.87 o
   0  12  15       57.31       60.52      4.96 o
   1  12  15        8.25        8.09      2.91 o
   2  12  15        1.30       -2.39      2.39 o
   3  12  15       18.77       16.19      4.76 o
   0  13  15      102.70      110.42      6.40 o
   1  13  15      170.10      181.60      7.69 o
   2  13  15       60.65       64.62      5.21 o
   0  14  15       26.55       25.71      3.98 o
   1  14  15        9.24        8.36      3.06 o
   0   0  16      408.68      404.55     15.47 o
   1   0  16       24.86       24.23      2.42 o
   2   0  16        0.07       -3.15      3.15 o
   3   0  16       37.22       35.00      7.28 o
   4   0  16       60.88       55.68     10.22 o
   5   0  16       55.79       64.36     11.98 o
   0   1  16       34.51       35.91      2.77 o
   1   1  16      289.58      295.69      4.70 o
   2   1  16      226.72      213.02      5.78 o
   3   1  16        1.97        2.55      2.08 o
   4   1  16       51.88       55.84      7.17 o
   5   1  16       26.34       34.38      9.04 o
   0   2  16       32.71       35.65      2.94 o
   1   2  16       70.88       72.28      2.52 o
   2   2  16       31.27       30.02      2.74 o
   3   2  16       53.12       63.38      4.50 o
   4   2  16        0.96        2.92      3.52 o
   5   2  16        0.29       -0.02      3.79 o
   0   3  16       87.94       86.75      3.89 o
   1   3  16       71.48       67.81      2.80 o
   2   3  16      145.41      156.37      5.04 o
   3   3  16        7.76        8.60      2.11 o
   4   3  16       29.15       34.08      5.65 o
   5   3  16      129.21      145.70     12.16 o
   0   4  16        6.64        8.06      1.92 o
   1   4  16       15.47       20.39      2.07 o
   2   4  16       88.68      101.08      4.57 o
   3   4  16        1.92        0.49      1.74 o
   4   4  16       65.70       58.68      7.40 o
   0   5  16      163.35      163.68      5.11 o
   1   5  16      177.14      171.37      4.96 o
   2   5  16       10.00       10.40      2.06 o
   3   5  16       26.41       21.52      2.68 o
   4   5  16       13.47        9.15      4.75 o
   0   6  16      158.76      163.80      5.16 o
   1   6  16       18.98       19.77      2.18 o
   2   6  16       93.07       80.65      4.76 o
   3   6  16       56.55       67.41      4.08 o
   4   6  16       22.48       25.59      5.42 o
   0   7  16      606.62      607.49     18.78 o
   1   7  16      281.38      278.49      7.76 o
   2   7  16       20.36       25.94      3.24 o
   3   7  16       15.16       17.75      2.68 o
   4   7  16       35.04       38.32      5.07 o
   0   8  16       29.31       39.13      3.90 o
   1   8  16        5.13        4.19      2.16 o
   2   8  16        7.18        5.05      2.48 o
   3   8  16       11.45        9.78      2.45 o
   4   8  16       35.91       50.83      4.70 o
   0   9  16       27.09       23.09      3.36 o
   1   9  16        5.90        4.07      2.86 o
   2   9  16       39.58       44.87      6.08 o
   3   9  16        9.80        6.98      3.38 o
   0  10  16        5.43        2.62      2.66 o
   1  10  16       11.33        8.91      2.73 o
   2  10  16       53.05       55.10      5.81 o
   3  10  16      121.32      122.81      7.46 o
   0  11  16       65.23       70.54      6.31 o
   1  11  16        0.67       -0.21      2.25 o
   2  11  16       41.21       47.54      4.49 o
   3  11  16       15.62       10.15      3.31 o
   0  12  16        2.07       -2.57      2.57 o
   1  12  16       61.52       66.38      5.50 o
   2  12  16        2.82       -2.21      3.68 o
   0  13  16        8.27        5.16      3.15 o
   1  13  16       59.63       72.52      5.27 o
   1   0  17       45.40       42.92      3.85 o
   2   0  17       70.16       74.84      5.03 o
   3   0  17        8.55       10.05      3.77 o
   4   0  17        0.53        2.55      4.79 o
   0   1  17       46.18       50.70      4.40 o
   1   1  17       87.37       84.49      3.59 o
   2   1  17       27.65       23.05      2.60 o
   3   1  17      119.70      118.73      6.18 o
   4   1  17       27.07       31.28      6.01 o
   0   2  17       31.97       30.55      2.71 o
   1   2  17      170.77      164.07      4.80 o
   2   2  17       70.49       73.45      4.03 o
   3   2  17        9.43        8.85      2.22 o
   4   2  17       13.76       10.59      4.10 o
   0   3  17        0.61        1.13      1.68 o
   1   3  17       76.77       74.62      4.08 o
   2   3  17      213.26      200.30      5.84 o
   3   3  17       15.43       12.40      2.36 o
   4   3  17        7.67       13.20      4.33 o
   0   4  17        0.93       -0.69      1.65 o
   1   4  17       13.01       10.61      2.71 o
   2   4  17       87.53       82.47      4.26 o
   3   4  17        4.01        0.32      1.91 o
   4   4  17       59.14       69.87     11.26 o
   0   5  17       56.81       50.27      3.47 o
   1   5  17       19.47       19.93      2.71 o
   2   5  17       62.90       64.22      5.08 o
   3   5  17       12.69       11.34      2.39 o
   4   5  17       69.27       86.31      9.05 o
   0   6  17        2.17        0.76      1.84 o
   1   6  17        4.77        7.48      2.92 o
   2   6  17       37.23       33.25      6.63 o
   3   6  17       38.98       46.32      3.99 o
   4   6  17      115.99      133.59      8.15 o
   0   7  17        0.93       -1.44      1.69 o
   1   7  17       13.75       12.31      3.18 o
   2   7  17       45.47       40.72      4.41 o
   3   7  17        2.46        4.84      2.44 o
   4   7  17       13.83       14.51      4.88 o
   0   8  17       21.71       17.54      2.57 o
   1   8  17        3.03        3.34      2.25 o
   2   8  17       48.96       45.79      4.66 o
   3   8  17       87.29       96.76      6.60 o
   0   9  17      103.65      120.07      4.90 o
   1   9  17      133.99      144.24      6.35 o
   2   9  17       37.33       40.30      5.19 o
   3   9  17        9.18        6.70      4.70 o
   0  10  17       10.48       14.47      3.24 o
   1  10  17       75.80       83.51      5.34 o
   2  10  17       68.71       70.11      5.17 o
   3  10  17        4.46        7.45      6.07 o
   0  11  17      231.84      259.70      8.67 o
   1  11  17       34.53       36.15      4.05 o
   2  11  17       35.61       43.05      4.44 o
   0  12  17        3.10        0.75      2.84 o
   1  12  17        1.97        0.11      2.56 o
   0   0  18      228.53      238.95     11.78 o
   1   0  18       38.65       40.75      3.79 o
   2   0  18       36.90       46.78      5.35 o
   3   0  18       16.67       18.77      4.61 o
   4   0  18       99.88      123.71     15.60 o
   0   1  18        0.27        0.20      2.44 o
   1   1  18        8.26        3.71      1.72 o
   2   1  18       10.67        9.80      1.91 o
   3   1  18      194.09      195.27      6.21 o
   4   1  18       43.89       45.67     11.01 o
   0   2  18       36.08       34.26      3.91 o
   1   2  18       59.55       61.45      3.88 o
   2   2  18       47.49       43.41      3.38 o
   3   2  18       40.41       38.41      3.51 o
   4   2  18       47.07       47.67      7.25 o
   0   3  18        0.40       -0.42      2.07 o
   1   3  18       62.36       63.10      3.96 o
   2   3  18      109.31      109.52      4.97 o
   3   3  18       37.12       44.50      3.61 o
   4   3  18       35.06       38.20      7.22 o
   0   4  18       71.72       69.37      3.88 o
   1   4  18       10.73       10.45      2.29 o
   2   4  18       20.32       27.76      3.88 o
   3   4  18       38.08       42.93      3.59 o
   4   4  18       99.00       88.96      6.75 o
   0   5  18      312.74      314.52      7.47 o
   1   5  18        9.91       12.48      2.94 o
   2   5  18      202.39      215.78     13.27 o
   3   5  18      278.63      302.82      7.85 o
   0   6  18       14.85       16.35      2.42 o
   1   6  18       12.30       10.70      2.96 o
   2   6  18       27.82       33.31      4.21 o
   3   6  18        4.50        7.33      3.12 o
   0   7  18       14.24       13.79      2.43 o
   1   7  18      123.25      127.47      6.05 o
   2   7  18       46.29       49.88      4.80 o
   3   7  18       74.72       73.17      5.98 o
   0   8  18       69.90       73.59      5.52 o
   1   8  18        2.03        2.80      2.43 o
   2   8  18       73.24       80.80      6.14 o
   3   8  18      185.10      193.78      9.87 o
   0   9  18        4.38        2.90      2.07 o
   1   9  18       24.43       22.93      3.36 o
   2   9  18       17.15       10.34      3.41 o
   0  10  18        8.79        9.93      2.48 o
   1  10  18        8.34        6.75      2.89 o
   2  10  18       83.06       88.99      6.61 o
   0  11  18       42.57       45.62      4.12 o
   1  11  18       11.75        8.07      2.99 o
   1   0  19      117.23      116.07     10.23 o
   2   0  19      161.02      173.62      7.18 o
   3   0  19       35.53       41.31      6.13 o
   0   1  19        0.05       -1.56      2.50 o
   1   1  19       33.19       33.47      3.56 o
   2   1  19       14.68       14.17      2.16 o
   3   1  19      131.26      131.35      5.63 o
   0   2  19       79.59       83.82      5.65 o
   1   2  19       87.18       89.40      4.71 o
   2   2  19       32.70       34.81      3.05 o
   3   2  19        5.11        9.90      2.49 o
   0   3  19       63.29       71.79      5.39 o
   1   3  19       26.06       26.78      2.98 o
   2   3  19       36.98       27.42      3.30 o
   3   3  19       48.86       55.01      4.05 o
   0   4  19      235.53      241.89     10.12 o
   1   4  19       11.98        9.88      2.35 o
   2   4  19      118.38      130.67      7.06 o
   3   4  19        5.14        2.51      2.33 o
   0   5  19       43.51       47.33      3.47 o
   1   5  19       42.78       42.58      3.59 o
   2   5  19        9.70       10.20      3.25 o
   3   5  19       45.96       39.23      6.13 o
   0   6  19        0.57       -0.70      1.89 o
   1   6  19        9.90        8.30      4.44 o
   2   6  19       10.23       15.30      3.57 o
   3   6  19      221.50      238.94      9.33 o
   0   7  19        2.23        2.28      2.07 o
   1   7  19      164.77      160.11      7.31 o
   2   7  19        6.88        9.79      3.39 o
   0   8  19       14.27       14.02      2.70 o
   1   8  19        2.49        2.09      2.47 o
   2   8  19       55.84       47.98      8.74 o
   0   9  19      188.54      199.79      6.23 o
   1   9  19       82.67       97.75      5.82 o
   0  10  19       11.57       19.71      3.27 o
   0   0  20       65.92       63.60      7.40 o
   1   0  20        5.12        5.45      4.51 o
   2   0  20       54.21       58.05      5.81 o
   3   0  20       45.53       49.39      5.00 o
   0   1  20      124.84      125.65      6.57 o
   1   1  20      117.39      111.25      5.73 o
   2   1  20        3.56        5.92      2.17 o
   3   1  20       48.08       58.86      3.76 o
   0   2  20       28.04       28.94      4.18 o
   1   2  20        4.37        0.30      2.78 o
   2   2  20       92.60       98.12      4.75 o
   3   2  20       72.24       81.84      4.95 o
   0   3  20       75.54       84.70      5.87 o
   1   3  20      107.88      106.24      5.31 o
   2   3  20       68.61       79.85      4.91 o
   0   4  20       28.84       24.67      3.97 o
   1   4  20       37.03       42.64      3.68 o
   2   4  20        5.67        5.99      2.98 o
   0   5  20        5.25        0.18      2.89 o
   1   5  20       32.59       26.95      4.28 o
   2   5  20       17.29       16.00      3.69 o
   0   6  20        4.81        3.12      3.08 o
   1   6  20       22.38       20.49      3.49 o
   2   6  20       98.42      103.24      6.79 o
   0   7  20       47.14       50.41      3.74 o
   1   7  20       40.57       38.44      3.71 o
   0   8  20       29.70       30.41      3.70 o
   1   8  20       22.75       22.75      3.21 o
   1   0  21       62.63       65.86      8.39 o
   2   0  21        5.19        3.05      5.69 o
   0   1  21       44.78       52.39      4.95 o
   1   1  21       45.14       55.16      5.65 o
   2   1  21       30.72       29.33      3.31 o
   0   2  21       13.64       11.11      3.56 o
   1   2  21       10.04       11.88      2.94 o
   2   2  21       12.48        9.23      4.10 o
   0   3  21        8.54        7.47      3.38 o
   1   3  21       20.75       19.39      4.22 o
   0   4  21        7.30        6.01      3.39 o
   1   4  21       37.84       36.51      3.98 o
   0   5  21       13.81       12.46      3.58 o
   1   5  21       81.65       82.22      4.96 o
   0   6  21        0.79       -2.43      3.83 o
 
